# Supplementary material for: Whole genome resequencing and complementation tests reveal candidate loci contributing to bacterial wilt (Ralstonia sp.) resistance in tomato
Source: Sci Rep. 2022 May 19;12:8374. doi: 10.1038/s41598-022-12326-x (PMC9120091; doi:10.1038/s41598-022-12326-x)
Supplement: Supplementary file 4 — Supplementary Information 4. [file 41598_2022_12326_MOESM4_ESM.xlsx]

## Sheet: Hawaii 7996
Chromosome	Location (bp)	Reference sequence	Alternative sequence	Information
SL4.0ch00	6656366	G	T	H7996;ANN=T|stop_gained|HIGH|exon:Solyc00g500284.1.1.1|gene:Solyc00g500284.1|transcript|mRNA:Solyc00g500284.1.1|protein_coding|1/3|c.183C>A|p.Cys61*|183/702|183/702|61/233||,T|downstream_gene_variant|MODIFIER|exon:Solyc00g500285.1.1.1|gene:Solyc00g500285.1|transcript|mRNA:Solyc00g500285.1.1|protein_coding||c.*624C>A|||||624|;LOF=(exon:Solyc00g500284.1.1.1|gene:Solyc00g500284.1|1|1.00);NMD=(exon:S…
SL4.0ch01	86391714	A	T	H7996;ANN=T|splice_acceptor_variant&intron_variant|HIGH|exon:Solyc01g106070.2.1.1|gene:Solyc01g106070.2|transcript|mRNA:Solyc01g106070.2.1|protein_coding|3/4|c.145-2A>T||||||,T|downstream_gene_variant|MODIFIER|exon:Solyc01g106080.4.1.1|gene:Solyc01g106080.4|transcript|mRNA:Solyc01g106080.4.1|protein_coding||c.*1145T>A|||||924|;LOF=(exon:Solyc01g106070.2.1.1|gene:Solyc01g106070.2|1|1.00)
SL4.0ch02	39262225	G	A	H7996;ANN=A|stop_gained|HIGH|exon:Solyc02g071880.3.1.1|gene:Solyc02g071880.3|transcript|mRNA:Solyc02g071880.3.1|protein_coding|18/24|c.1621C>T|p.Gln541*|1719/3427|1621/2988|541/995||;LOF=(exon:Solyc02g071880.3.1.1|gene:Solyc02g071880.3|1|1.00);NMD=(exon:Solyc02g071880.3.1.1|gene:Solyc02g071880.3|1|1.00)
SL4.0ch02	48845904	G	A	H7996;ANN=A|stop_gained|HIGH|exon:Solyc02g088850.3.1.1|gene:Solyc02g088850.3|transcript|mRNA:Solyc02g088850.3.1|protein_coding|2/4|c.523C>T|p.Arg175*|627/2659|523/1803|175/600||,A|downstream_gene_variant|MODIFIER|exon:Solyc02g088840.3.1.1|gene:Solyc02g088840.3|transcript|mRNA:Solyc02g088840.3.1|protein_coding||c.*2640G>A|||||2585|,A|downstream_gene_variant|MODIFIER|exon:Solyc02g088860.2.1.1|gene:…
SL4.0ch04	2045268	A	G	H7996;ANN=G|splice_acceptor_variant&intron_variant|HIGH|exon:Solyc04g008370.3.1.1|gene:Solyc04g008370.3|transcript|mRNA:Solyc04g008370.3.1|protein_coding|1/4|c.660-2A>G||||||WARNING_TRANSCRIPT_NO_STOP_CODON,G|downstream_gene_variant|MODIFIER|exon:Solyc04g008380.4.1.1|gene:Solyc04g008380.4|transcript|mRNA:Solyc04g008380.4.1|protein_coding||c.*2460T>C|||||2460|;LOF=(exon:Solyc04g008370.3.1.1|gene:S…
SL4.0ch04	2689067	C	T	H7996;ANN=T|start_lost|HIGH|exon:Solyc04g009140.4.1.1|gene:Solyc04g009140.4|transcript|mRNA:Solyc04g009140.4.1|protein_coding|1/6|c.3G>A|p.Met1?|3/1077|3/681|1/226||,T|upstream_gene_variant|MODIFIER|exon:Solyc04g009150.1.1.1|gene:Solyc04g009150.1|transcript|mRNA:Solyc04g009150.1.1|protein_coding||c.-1582C>T|||||1582|,T|downstream_gene_variant|MODIFIER|exon:Solyc04g009130.4.1.1|gene:Solyc04g009130…
SL4.0ch04	2859097	T	C	H7996;ANN=C|splice_donor_variant&intron_variant|HIGH|exon:Solyc04g009390.2.1.1|gene:Solyc04g009390.2|transcript|mRNA:Solyc04g009390.2.1|protein_coding|3/4|c.464+2T>C||||||WARNING_TRANSCRIPT_NO_START_CODON;LOF=(exon:Solyc04g009390.2.1.1|gene:Solyc04g009390.2|1|1.00)
SL4.0ch04	2979583	C	T	H7996;ANN=T|start_lost|HIGH|exon:Solyc04g009525.1.1.1|gene:Solyc04g009525.1|transcript|mRNA:Solyc04g009525.1.1|protein_coding|1/2|c.3G>A|p.Met1?|3/246|3/246|1/81||,T|downstream_gene_variant|MODIFIER|exon:Solyc04g009520.3.1.1|gene:Solyc04g009520.3|transcript|mRNA:Solyc04g009520.3.1|protein_coding||c.*1636C>T|||||1521|,T|downstream_gene_variant|MODIFIER|exon:Solyc04g009530.4.1.1|gene:Solyc04g009530…
SL4.0ch04	9137072	G	T	H7996;ANN=T|stop_gained|HIGH|exon:Solyc04g018045.1.1.1|gene:Solyc04g018045.1|transcript|mRNA:Solyc04g018045.1.1|protein_coding|2/2|c.308C>A|p.Ser103*|308/321|308/321|103/106||
SL4.0ch04	9137090	A	T	H7996;ANN=T|stop_gained|HIGH|exon:Solyc04g018045.1.1.1|gene:Solyc04g018045.1|transcript|mRNA:Solyc04g018045.1.1|protein_coding|2/2|c.290T>A|p.Leu97*|290/321|290/321|97/106||
SL4.0ch04	9137094	T	A	H7996;ANN=A|stop_gained|HIGH|exon:Solyc04g018045.1.1.1|gene:Solyc04g018045.1|transcript|mRNA:Solyc04g018045.1.1|protein_coding|2/2|c.286A>T|p.Lys96*|286/321|286/321|96/106||
SL4.0ch04	9137109	G	A	H7996;ANN=A|stop_gained|HIGH|exon:Solyc04g018045.1.1.1|gene:Solyc04g018045.1|transcript|mRNA:Solyc04g018045.1.1|protein_coding|2/2|c.271C>T|p.Gln91*|271/321|271/321|91/106||
SL4.0ch04	9137154	G	A	H7996;ANN=A|stop_gained|HIGH|exon:Solyc04g018045.1.1.1|gene:Solyc04g018045.1|transcript|mRNA:Solyc04g018045.1.1|protein_coding|2/2|c.226C>T|p.Gln76*|226/321|226/321|76/106||
SL4.0ch05	2232022	G	A	H7996;ANN=A|stop_gained|HIGH|exon:Solyc05g007690.2.1.1|gene:Solyc05g007690.2|transcript|mRNA:Solyc05g007690.2.1|protein_coding|3/3|c.437G>A|p.Trp146*|437/1029|437/1029|146/342||,A|upstream_gene_variant|MODIFIER|exon:Solyc05g007700.1.1.1|gene:Solyc05g007700.1|transcript|mRNA:Solyc05g007700.1.1|protein_coding||c.-4780G>A|||||4780|
SL4.0ch06	1327339	C	A	H7996;ANN=A|stop_gained|HIGH|exon:Solyc06g007260.1.1.1|gene:Solyc06g007260.1|transcript|mRNA:Solyc06g007260.1.1|protein_coding|1/1|c.181G>T|p.Gly61*|181/219|181/219|61/72||,A|downstream_gene_variant|MODIFIER|exon:Solyc06g007250.4.1.1|gene:Solyc06g007250.4|transcript|mRNA:Solyc06g007250.4.1|protein_coding||c.*2628C>A|||||2373|,A|downstream_gene_variant|MODIFIER|exon:Solyc06g007270.1.1.1|gene:Solyc…
SL4.0ch07	1696298	T	C	H7996;ANN=C|stop_lost|HIGH|exon:Solyc07g006870.4.1.1|gene:Solyc07g006870.4|transcript|mRNA:Solyc07g006870.4.1|protein_coding|3/3|c.907T>C|p.Ter303Glnext*?|907/1074|907/918|303/305||WARNING_TRANSCRIPT_MULTIPLE_STOP_CODONS,C|upstream_gene_variant|MODIFIER|exon:Solyc07g006855.2.1.1|gene:Solyc07g006855.2|transcript|mRNA:Solyc07g006855.2.1|protein_coding||c.-2237T>C|||||2010|,C|downstream_gene_variant…
SL4.0ch07	61855980	T	C	H7996;ANN=C|splice_donor_variant&intron_variant|HIGH|exon:Solyc07g053480.4.1.1|gene:Solyc07g053480.4|transcript|mRNA:Solyc07g053480.4.1|protein_coding|2/2|c.616+2T>C||||||,C|downstream_gene_variant|MODIFIER|exon:Solyc07g053470.4.1.1|gene:Solyc07g053470.4|transcript|mRNA:Solyc07g053470.4.1|protein_coding||c.*3510T>C|||||3261|WARNING_TRANSCRIPT_NO_START_CODON,C|downstream_gene_variant|MODIFIER|exon…
SL4.0ch07	64596324	A	T	H7996;ANN=T|stop_lost|HIGH|exon:Solyc07g061805.1.1.1|gene:Solyc07g061805.1|transcript|mRNA:Solyc07g061805.1.1|protein_coding|3/3|c.332A>T|p.Ter111Leuext*?|332/896|332/333|111/110||,T|upstream_gene_variant|MODIFIER|exon:Solyc07g061800.4.1.1|gene:Solyc07g061800.4|transcript|mRNA:Solyc07g061800.4.1|protein_coding||c.-4334T>A|||||4334|WARNING_TRANSCRIPT_NO_START_CODON,T|upstream_gene_variant|MODIFIER…
SL4.0ch08	59802284	C	T	H7996;ANN=T|stop_gained|HIGH|exon:Solyc08g077780.3.1.1|gene:Solyc08g077780.3|transcript|mRNA:Solyc08g077780.3.1|protein_coding|8/9|c.718C>T|p.Arg240*|1344/1880|718/1020|240/339||
SL4.0ch09	6395314	G	A	H7996;ANN=A|splice_donor_variant&intron_variant|HIGH|exon:Solyc09g150108.1.1.1|gene:Solyc09g150108.1|transcript|mRNA:Solyc09g150108.1.1|protein_coding|1/1|c.644+1G>A||||||;LOF=(exon:Solyc09g150108.1.1.1|gene:Solyc09g150108.1|1|1.00)
SL4.0ch09	6450966	G	C	H7996;ANN=C|splice_acceptor_variant&intron_variant|HIGH|exon:Solyc09g014641.1.1.1|gene:Solyc09g014641.1|transcript|mRNA:Solyc09g014641.1.1|protein_coding|2/5|c.-378-1G>C||||||WARNING_TRANSCRIPT_NO_STOP_CODON,C|upstream_gene_variant|MODIFIER|exon:Solyc09g014642.1.1.1|gene:Solyc09g014642.1|transcript|mRNA:Solyc09g014642.1.1|protein_coding||c.-1739G>C|||||1355|;LOF=(exon:Solyc09g014641.1.1.1|gene:So…
SL4.0ch09	6451917	A	T	H7996;ANN=T|stop_gained|HIGH|exon:Solyc09g014641.1.1.1|gene:Solyc09g014641.1|transcript|mRNA:Solyc09g014641.1.1|protein_coding|5/6|c.424A>T|p.Lys142*|1121/1283|424/585|142/194||WARNING_TRANSCRIPT_NO_STOP_CODON,T|upstream_gene_variant|MODIFIER|exon:Solyc09g014642.1.1.1|gene:Solyc09g014642.1|transcript|mRNA:Solyc09g014642.1.1|protein_coding||c.-788A>T|||||404|;LOF=(exon:Solyc09g014641.1.1.1|gene:So…
SL4.0ch09	6540880	A	T	H7996;ANN=T|stop_gained|HIGH|exon:Solyc09g014644.1.1.1|gene:Solyc09g014644.1|transcript|mRNA:Solyc09g014644.1.1|protein_coding|2/2|c.643A>T|p.Lys215*|643/741|643/741|215/246||
SL4.0ch09	6715223	A	T	H7996;ANN=T|stop_lost&splice_region_variant|HIGH|exon:Solyc09g014649.1.1.1|gene:Solyc09g014649.1|transcript|mRNA:Solyc09g014649.1.1|protein_coding|3/3|c.486A>T|p.Ter162Tyrext*?|486/486|486/486|162/161||,T|upstream_gene_variant|MODIFIER|exon:Solyc09g014690.3.1.1|gene:Solyc09g014690.3|transcript|mRNA:Solyc09g014690.3.1|protein_coding||c.-4065A>T|||||4065|
SL4.0ch09	7013641	C	G	H7996;ANN=G|splice_donor_variant&intron_variant|HIGH|exon:Solyc09g014800.3.1.1|gene:Solyc09g014800.3|transcript|mRNA:Solyc09g014800.3.1|protein_coding|1/3|c.88+1G>C||||||,G|downstream_gene_variant|MODIFIER|exon:Solyc09g014805.1.1.1|gene:Solyc09g014805.1|transcript|mRNA:Solyc09g014805.1.1|protein_coding||c.*3813G>C|||||3813|WARNING_TRANSCRIPT_NO_START_CODON;LOF=(exon:Solyc09g014800.3.1.1|gene:Soly…
SL4.0ch09	24535457	G	A	H7996;ANN=A|stop_gained|HIGH|exon:Solyc09g150123.1.1.1|gene:Solyc09g150123.1|transcript|mRNA:Solyc09g150123.1.1|protein_coding|1/1|c.656G>A|p.Trp219*|656/807|656/807|219/268||WARNING_TRANSCRIPT_NO_START_CODON
SL4.0ch12	2120514	A	G	H7996;ANN=G|splice_donor_variant&intron_variant|HIGH|exon:Solyc12g008700.3.1.1|gene:Solyc12g008700.3|transcript|mRNA:Solyc12g008700.3.1|protein_coding|3/3|c.*25+2T>C||||||,G|upstream_gene_variant|MODIFIER|exon:Solyc12g008710.2.1.1|gene:Solyc12g008710.2|transcript|mRNA:Solyc12g008710.2.1|protein_coding||c.-4022A>G|||||3947|,G|downstream_gene_variant|MODIFIER|exon:Solyc12g008690.3.1.1|gene:Solyc12g…
SL4.0ch12	57445205	C	T	H7996;ANN=T|stop_gained|HIGH|exon:Solyc12g042485.1.1.1|gene:Solyc12g042485.1|transcript|mRNA:Solyc12g042485.1.1|protein_coding|2/3|c.346C>T|p.Gln116*|524/977|346/756|116/251||;LOF=(exon:Solyc12g042485.1.1.1|gene:Solyc12g042485.1|1|1.00);NMD=(exon:Solyc12g042485.1.1.1|gene:Solyc12g042485.1|1|1.00)
SL4.0ch12	58997293	G	T	H7996;ANN=T|stop_gained|HIGH|exon:Solyc12g044410.2.1.1|gene:Solyc12g044410.2|transcript|mRNA:Solyc12g044410.2.1|protein_coding|15/19|c.1693G>T|p.Glu565*|2178/3121|1693/2514|565/837||;LOF=(exon:Solyc12g044410.2.1.1|gene:Solyc12g044410.2|1|1.00);NMD=(exon:Solyc12g044410.2.1.1|gene:Solyc12g044410.2|1|1.00)
SL4.0ch01	33029161	T	TC	H7996;ANN=TC|frameshift_variant|HIGH|exon:Solyc01g022785.1.1.1|gene:Solyc01g022785.1|transcript|mRNA:Solyc01g022785.1.1|protein_coding|1/30|c.87dupG|p.Lys30fs|87/2511|87/2511|29/836||
SL4.0ch01	82375582	G	GTTACAGGGTAAATATGCTGACAGAAATGCTTAGAAAGAAAGAAGAGTACAATGGCTGAAATATCATCTACAGCTATCCCTCTCCTCTTACGT	H7996;ANN=GTTACAGGGTAAATATGCTGACAGAAATGCTTAGAAAGAAAGAAGAGTACAATGGCTGAAATATCATCTACAGCTATCCCTCTCCTCTTACGT|frameshift_variant&stop_gained|HIGH|exon:Solyc01g100040.3.1.1|gene:Solyc01g100040.3|transcript|mRNA:Solyc01g100040.3.1|protein_coding|6/6|c.999_1090dupACGTAAGAGGAGAGGGATAGCTGTAGATGATATTTCAGCCATTGTACTCTTCTTTCTTTCTAAGCATTTCTGTCAGCATATTTACCCTGTAA|p.Thr364fs|1277/1342|1090/1104|364/367||,GTTACAGGGT…
SL4.0ch01	85996713	C	CA	H7996;ANN=CA|frameshift_variant|HIGH|exon:Solyc01g105550.1.1.1|gene:Solyc01g105550.1|transcript|mRNA:Solyc01g105550.1.1|protein_coding|1/1|c.591dupA|p.Leu198fs|592/1359|592/1359|198/452||INFO_REALIGN_3_PRIME;LOF=(exon:Solyc01g105550.1.1.1|gene:Solyc01g105550.1|1|1.00)
SL4.0ch01	86189453	GA	G	H7996;ANN=G|frameshift_variant|HIGH|exon:Solyc01g105850.3.1.1|gene:Solyc01g105850.3|transcript|mRNA:Solyc01g105850.3.1|protein_coding|2/3|c.269delA|p.Asn90fs|871/1564|269/885|90/294||INFO_REALIGN_3_PRIME;LOF=(exon:Solyc01g105850.3.1.1|gene:Solyc01g105850.3|1|1.00)
SL4.0ch02	34980107	A	AGAAATTTT,AGAAATTTTAATTTTTTC,AGAAATTTTAATTTTTTCAATTTAGT,AGAAATTTTAATTTTTTCAATTT	H7996;ANN=AGAAATTTT|frameshift_variant&stop_gained|HIGH|exon:Solyc02g066803.1.1.1|gene:Solyc02g066803.1|transcript|mRNA:Solyc02g066803.1.1|protein_coding|5/5|c.409_410insAAAATTTC|p.Phe137fs|522/560|409/447|137/148||WARNING_TRANSCRIPT_NO_STOP_CODON,AGAAATTTTAATTTTTTC|frameshift_variant&stop_gained|HIGH|exon:Solyc02g066803.1.1.1|gene:Solyc02g066803.1|transcript|mRNA:Solyc02g066803.1.1|protein_codin…
SL4.0ch03	58962566	CCT	C	H7996;ANN=C|frameshift_variant|HIGH|exon:Solyc03g114600.4.1.1|gene:Solyc03g114600.4|transcript|mRNA:Solyc03g114600.4.1|protein_coding|2/6|c.304_305delAG|p.Arg102fs|305/1253|304/1026|102/341||WARNING_TRANSCRIPT_NO_START_CODON,C|upstream_gene_variant|MODIFIER|exon:Solyc03g114610.1.1.1|gene:Solyc03g114610.1|transcript|mRNA:Solyc03g114610.1.1|protein_coding||c.-3759_-3758delCT|||||3759|,C|downstream_…
SL4.0ch04	2047774	TCA	T	H7996;ANN=T|frameshift_variant|HIGH|exon:Solyc04g008380.4.1.1|gene:Solyc04g008380.4|transcript|mRNA:Solyc04g008380.4.1|protein_coding|2/2|c.876_877delTG|p.Cys292fs|1273/1320|876/924|292/307||,T|downstream_gene_variant|MODIFIER|exon:Solyc04g008370.3.1.1|gene:Solyc04g008370.3|transcript|mRNA:Solyc04g008370.3.1|protein_coding||c.*788_*789delCA|||||788|WARNING_TRANSCRIPT_NO_STOP_CODON,T|downstream_ge…
SL4.0ch04	2052996	AT	A	H7996;ANN=A|frameshift_variant|HIGH|exon:Solyc04g008390.3.1.1|gene:Solyc04g008390.3|transcript|mRNA:Solyc04g008390.3.1|protein_coding|1/2|c.42delA|p.Lys14fs|42/354|42/354|14/117||,A|upstream_gene_variant|MODIFIER|exon:Solyc04g008380.4.1.1|gene:Solyc04g008380.4|transcript|mRNA:Solyc04g008380.4.1|protein_coding||c.-3413delA|||||3017|,A|downstream_gene_variant|MODIFIER|exon:Solyc04g008400.1.1.1|gene…
SL4.0ch04	2061133	CT	C	H7996;ANN=C|frameshift_variant|HIGH|exon:Solyc04g008407.1.1.1|gene:Solyc04g008407.1|transcript|mRNA:Solyc04g008407.1.1|protein_coding|1/2|c.72delA|p.Asp25fs|72/252|72/252|24/83||WARNING_TRANSCRIPT_NO_START_CODON,C|upstream_gene_variant|MODIFIER|exon:Solyc04g008400.1.1.1|gene:Solyc04g008400.1|transcript|mRNA:Solyc04g008400.1.1|protein_coding||c.-1485delA|||||1485|,C|upstream_gene_variant|MODIFIER|…
SL4.0ch04	2130534	AT	A	H7996;ANN=A|frameshift_variant&start_lost|HIGH|exon:Solyc04g008480.2.1.1|gene:Solyc04g008480.2|transcript|mRNA:Solyc04g008480.2.1|protein_coding|1/6|c.1delA|p.Met1fs|1/894|1/894|1/297||;LOF=(exon:Solyc04g008480.2.1.1|gene:Solyc04g008480.2|1|1.00)
SL4.0ch04	2749704	AT	A	H7996;ANN=A|frameshift_variant|HIGH|exon:Solyc04g009240.2.1.1|gene:Solyc04g009240.2|transcript|mRNA:Solyc04g009240.2.1|protein_coding|1/1|c.1425delA|p.Trp477fs|1425/2538|1425/2538|475/845||,A|upstream_gene_variant|MODIFIER|exon:Solyc04g009230.4.1.1|gene:Solyc04g009230.4|transcript|mRNA:Solyc04g009230.4.1|protein_coding||c.-3007delA|||||3006|WARNING_TRANSCRIPT_NO_START_CODON;LOF=(exon:Solyc04g0092…
SL4.0ch04	2842396	AATTCGT	A	H7996;ANN=A|frameshift_variant|HIGH|exon:Solyc04g009370.4.1.1|gene:Solyc04g009370.4|transcript|mRNA:Solyc04g009370.4.1|protein_coding|1/6|c.-2_4delACGAAT|p.Glu1fs|4/1153|1/816|1/271||WARNING_TRANSCRIPT_NO_START_CODON,A|upstream_gene_variant|MODIFIER|exon:Solyc04g009370.4.1.1|gene:Solyc04g009370.4|transcript|mRNA:Solyc04g009370.4.1|protein_coding|1/6|c.-2_4delACGAAT|||||0|WARNING_TRANSCRIPT_NO_STA…
SL4.0ch04	2858950	CCA	C	H7996;ANN=C|frameshift_variant|HIGH|exon:Solyc04g009390.2.1.1|gene:Solyc04g009390.2|transcript|mRNA:Solyc04g009390.2.1|protein_coding|3/5|c.320_321delCA|p.Pro107fs|320/789|320/789|107/262||WARNING_TRANSCRIPT_NO_START_CODON;LOF=(exon:Solyc04g009390.2.1.1|gene:Solyc04g009390.2|1|1.00)
SL4.0ch04	2858954	A	AGG	H7996;ANN=AGG|frameshift_variant|HIGH|exon:Solyc04g009390.2.1.1|gene:Solyc04g009390.2|transcript|mRNA:Solyc04g009390.2.1|protein_coding|3/5|c.323_324insGG|p.Asn108fs|324/789|324/789|108/262||WARNING_TRANSCRIPT_NO_START_CODON;LOF=(exon:Solyc04g009390.2.1.1|gene:Solyc04g009390.2|1|1.00)
SL4.0ch04	3020230	GTTAATTAA	GTTAATTAATTAA,G	H7996;ANN=G|frameshift_variant&stop_lost|HIGH|exon:Solyc04g009590.4.1.1|gene:Solyc04g009590.4|transcript|mRNA:Solyc04g009590.4.1|protein_coding|2/2|c.246_253delATTAATTA|p.Leu83fs|246/475|246/327|82/108||WARNING_TRANSCRIPT_MULTIPLE_STOP_CODONS&INFO_REALIGN_3_PRIME,GTTAATTAATTAA|frameshift_variant&stop_gained|HIGH|exon:Solyc04g009590.4.1.1|gene:Solyc04g009590.4|transcript|mRNA:Solyc04g009590.4.1|pr…
SL4.0ch04	9137125	CA	C	H7996;ANN=C|frameshift_variant|HIGH|exon:Solyc04g018045.1.1.1|gene:Solyc04g018045.1|transcript|mRNA:Solyc04g018045.1.1|protein_coding|2/2|c.254delT|p.Met85fs|254/321|254/321|85/106||;LOF=(exon:Solyc04g018045.1.1.1|gene:Solyc04g018045.1|1|1.00)
SL4.0ch04	9137152	T	TTA	H7996;ANN=TTA|frameshift_variant|HIGH|exon:Solyc04g018045.1.1.1|gene:Solyc04g018045.1|transcript|mRNA:Solyc04g018045.1.1|protein_coding|2/2|c.227_228insTA|p.Gln76fs|227/321|227/321|76/106||;LOF=(exon:Solyc04g018045.1.1.1|gene:Solyc04g018045.1|1|1.00)
SL4.0ch04	9137157	GAT	G	H7996;ANN=G|frameshift_variant&splice_region_variant|HIGH|exon:Solyc04g018045.1.1.1|gene:Solyc04g018045.1|transcript|mRNA:Solyc04g018045.1.1|protein_coding|2/2|c.221_222delAT|p.Asp74fs|222/321|221/321|74/106||;LOF=(exon:Solyc04g018045.1.1.1|gene:Solyc04g018045.1|1|1.00)
SL4.0ch04	9675210	GA	G	H7996;ANN=G|frameshift_variant|HIGH|exon:Solyc04g018140.1.1.1|gene:Solyc04g018140.1|transcript|mRNA:Solyc04g018140.1.1|protein_coding|1/1|c.165delT|p.Leu58fs|165/222|165/222|55/73||;LOF=(exon:Solyc04g018140.1.1.1|gene:Solyc04g018140.1|1|1.00)
SL4.0ch04	9675220	GGGGA	G,*	H7996;ANN=G|frameshift_variant|HIGH|exon:Solyc04g018140.1.1.1|gene:Solyc04g018140.1|transcript|mRNA:Solyc04g018140.1.1|protein_coding|1/1|c.152_155delTCCC|p.Leu51fs|155/222|152/222|51/73||;LOF=(exon:Solyc04g018140.1.1.1|gene:Solyc04g018140.1|1|1.00)
SL4.0ch07	1696294	AAT	A	H7996;ANN=A|frameshift_variant|HIGH|exon:Solyc07g006870.4.1.1|gene:Solyc07g006870.4|transcript|mRNA:Solyc07g006870.4.1|protein_coding|3/3|c.904_905delAT|p.Ile302fs|904/1074|904/918|302/305||WARNING_TRANSCRIPT_MULTIPLE_STOP_CODONS,A|upstream_gene_variant|MODIFIER|exon:Solyc07g006855.2.1.1|gene:Solyc07g006855.2|transcript|mRNA:Solyc07g006855.2.1|protein_coding||c.-2240_-2239delAT|||||2013|,A|downst…
SL4.0ch07	1748622	GA	G	H7996;ANN=G|frameshift_variant|HIGH|exon:Solyc07g006950.3.1.1|gene:Solyc07g006950.3|transcript|mRNA:Solyc07g006950.3.1|protein_coding|2/2|c.226delA|p.Ile76fs|593/748|226/363|76/120||INFO_REALIGN_3_PRIME,G|downstream_gene_variant|MODIFIER|exon:Solyc07g006930.1.1.1|gene:Solyc07g006930.1|transcript|mRNA:Solyc07g006930.1.1|protein_coding||c.*4316delA|||||4316|,G|downstream_gene_variant|MODIFIER|exon:…
SL4.0ch07	1890921	G	GT	H7996;ANN=GT|frameshift_variant|HIGH|exon:Solyc07g007160.3.1.1|gene:Solyc07g007160.3|transcript|mRNA:Solyc07g007160.3.1|protein_coding|3/3|c.580dupA|p.Thr194fs|732/965|580/597|194/198||,GT|upstream_gene_variant|MODIFIER|exon:Solyc07g007150.1.1.1|gene:Solyc07g007150.1|transcript|mRNA:Solyc07g007150.1.1|protein_coding||c.-4182dupA|||||4182|
SL4.0ch07	2154691	CT	C	H7996;ANN=C|frameshift_variant|HIGH|exon:Solyc07g007480.2.1.1|gene:Solyc07g007480.2|transcript|mRNA:Solyc07g007480.2.1|protein_coding|3/4|c.262delA|p.Arg88fs|328/437|262/282|88/93||,C|downstream_gene_variant|MODIFIER|exon:Solyc07g007490.2.1.1|gene:Solyc07g007490.2|transcript|mRNA:Solyc07g007490.2.1|protein_coding||c.*1065delA|||||1065|;LOF=(exon:Solyc07g007480.2.1.1|gene:Solyc07g007480.2|1|1.00)
SL4.0ch09	6395302	C	CAACAA	H7996;ANN=CAACAA|frameshift_variant|HIGH|exon:Solyc09g150108.1.1.1|gene:Solyc09g150108.1|transcript|mRNA:Solyc09g150108.1.1|protein_coding|1/2|c.634_635insACAAA|p.Ile212fs|635/789|635/789|212/262||INFO_REALIGN_3_PRIME;LOF=(exon:Solyc09g150108.1.1.1|gene:Solyc09g150108.1|1|1.00)
SL4.0ch09	6395310	T	TAA	H7996;ANN=TAA|frameshift_variant|HIGH|exon:Solyc09g150108.1.1.1|gene:Solyc09g150108.1|transcript|mRNA:Solyc09g150108.1.1|protein_coding|1/2|c.633_634insAA|p.Ile212fs|634/789|634/789|212/262||INFO_REALIGN_3_PRIME;LOF=(exon:Solyc09g150108.1.1.1|gene:Solyc09g150108.1|1|1.00)
SL4.0ch09	6475464	C	CA	H7996;ANN=CA|frameshift_variant|HIGH|exon:Solyc09g014643.1.1.1|gene:Solyc09g014643.1|transcript|mRNA:Solyc09g014643.1.1|protein_coding|2/2|c.324dupA|p.Arg109fs|325/1303|325/435|109/144||INFO_REALIGN_3_PRIME;LOF=(exon:Solyc09g014643.1.1.1|gene:Solyc09g014643.1|1|1.00)
SL4.0ch09	6540858	CT	C	H7996;ANN=C|frameshift_variant|HIGH|exon:Solyc09g014644.1.1.1|gene:Solyc09g014644.1|transcript|mRNA:Solyc09g014644.1.1|protein_coding|2/2|c.628delT|p.Ser210fs|628/741|628/741|210/246||INFO_REALIGN_3_PRIME;LOF=(exon:Solyc09g014644.1.1.1|gene:Solyc09g014644.1|1|1.00)
SL4.0ch09	6673270	A	AT	H7996;ANN=AT|frameshift_variant|HIGH|exon:Solyc09g014646.1.1.1|gene:Solyc09g014646.1|transcript|mRNA:Solyc09g014646.1.1|protein_coding|2/2|c.309dupT|p.Leu104fs|389/664|310/342|104/113||INFO_REALIGN_3_PRIME,AT|upstream_gene_variant|MODIFIER|exon:Solyc09g014647.1.1.1|gene:Solyc09g014647.1|transcript|mRNA:Solyc09g014647.1.1|protein_coding||c.-2823_-2822insT|||||2822|;LOF=(exon:Solyc09g014646.1.1.1|g…
SL4.0ch09	6676470	A	AT	H7996;ANN=AT|frameshift_variant|HIGH|exon:Solyc09g014647.1.1.1|gene:Solyc09g014647.1|transcript|mRNA:Solyc09g014647.1.1|protein_coding|1/1|c.382dupT|p.Ser128fs|383/399|383/399|128/132||INFO_REALIGN_3_PRIME,AT|downstream_gene_variant|MODIFIER|exon:Solyc09g014646.1.1.1|gene:Solyc09g014646.1|transcript|mRNA:Solyc09g014646.1.1|protein_coding||c.*3166_*3167insT|||||2924|
SL4.0ch09	6698271	AGATGC	A	H7996;ANN=A|frameshift_variant|HIGH|exon:Solyc09g014648.1.1.1|gene:Solyc09g014648.1|transcript|mRNA:Solyc09g014648.1.1|protein_coding|1/2|c.156_160delGATGC|p.Glu52fs|156/414|156/414|52/137||;LOF=(exon:Solyc09g014648.1.1.1|gene:Solyc09g014648.1|1|1.00)
SL4.0ch09	6698279	AATAC	A	H7996;ANN=A|frameshift_variant|HIGH|exon:Solyc09g014648.1.1.1|gene:Solyc09g014648.1|transcript|mRNA:Solyc09g014648.1.1|protein_coding|1/2|c.164_167delATAC|p.Asn55fs|164/414|164/414|55/137||;LOF=(exon:Solyc09g014648.1.1.1|gene:Solyc09g014648.1|1|1.00)
SL4.0ch09	6714134	AGATGC	A	H7996;ANN=A|frameshift_variant|HIGH|exon:Solyc09g014649.1.1.1|gene:Solyc09g014649.1|transcript|mRNA:Solyc09g014649.1.1|protein_coding|1/3|c.156_160delGATGC|p.Glu52fs|156/486|156/486|52/161||;LOF=(exon:Solyc09g014649.1.1.1|gene:Solyc09g014649.1|1|1.00)
SL4.0ch09	6714142	AATTC	A	H7996;ANN=A|frameshift_variant|HIGH|exon:Solyc09g014649.1.1.1|gene:Solyc09g014649.1|transcript|mRNA:Solyc09g014649.1.1|protein_coding|1/3|c.164_167delATTC|p.Asn55fs|164/486|164/486|55/161||;LOF=(exon:Solyc09g014649.1.1.1|gene:Solyc09g014649.1|1|1.00)
SL4.0ch09	6788203	TAA	T,TA	H7996;ANN=T|frameshift_variant|HIGH|exon:Solyc09g014710.4.1.1|gene:Solyc09g014710.4|transcript|mRNA:Solyc09g014710.4.1|protein_coding|1/4|c.23_24delAA|p.Lys8fs|23/2446|23/2397|8/798||WARNING_TRANSCRIPT_NO_START_CODON&INFO_REALIGN_3_PRIME,TA|frameshift_variant|HIGH|exon:Solyc09g014710.4.1.1|gene:Solyc09g014710.4|transcript|mRNA:Solyc09g014710.4.1|protein_coding|1/4|c.24delA|p.Lys8fs|24/2446|24/239…
SL4.0ch09	6971155	A	AT	H7996;ANN=AT|frameshift_variant|HIGH|exon:Solyc09g014790.4.1.1|gene:Solyc09g014790.4|transcript|mRNA:Solyc09g014790.4.1|protein_coding|1/9|c.19dupA|p.Met7fs|19/2465|19/2136|7/711||WARNING_TRANSCRIPT_NO_START_CODON
SL4.0ch09	7349037	T	TA	H7996;ANN=TA|frameshift_variant|HIGH|exon:Solyc09g014970.4.1.1|gene:Solyc09g014970.4|transcript|mRNA:Solyc09g014970.4.1|protein_coding|3/3|c.651dupT|p.Ser218fs|651/1053|651/885|217/294||WARNING_TRANSCRIPT_NO_START_CODON;LOF=(exon:Solyc09g014970.4.1.1|gene:Solyc09g014970.4|1|1.00)
SL4.0ch12	2088582	A	AC	H7996;ANN=AC|frameshift_variant|HIGH|exon:Solyc12g008660.1.1.1|gene:Solyc12g008660.1|transcript|mRNA:Solyc12g008660.1.1|protein_coding|1/1|c.28dupC|p.Leu10fs|29/1218|29/1218|10/405||INFO_REALIGN_3_PRIME
SL4.0ch12	2089689	CGA	C	H7996;ANN=C|frameshift_variant|HIGH|exon:Solyc12g008660.1.1.1|gene:Solyc12g008660.1|transcript|mRNA:Solyc12g008660.1.1|protein_coding|1/1|c.1132_1133delGA|p.Asp378fs|1132/1218|1132/1218|378/405||;LOF=(exon:Solyc12g008660.1.1.1|gene:Solyc12g008660.1|1|1.00)
SL4.0ch12	2424828	AAT	A	H7996;ANN=A|frameshift_variant|HIGH|exon:Solyc12g150102.1.1.1|gene:Solyc12g150102.1|transcript|mRNA:Solyc12g150102.1.1|protein_coding|2/3|c.351_352delAT|p.Phe118fs|352/707|351/684|117/227||;LOF=(exon:Solyc12g150102.1.1.1|gene:Solyc12g150102.1|1|1.00)
SL4.0ch12	2424832	A	AGG	H7996;ANN=AGG|frameshift_variant|HIGH|exon:Solyc12g150102.1.1.1|gene:Solyc12g150102.1|transcript|mRNA:Solyc12g150102.1.1|protein_coding|2/3|c.347_348dupCC|p.Ser117fs|348/707|348/684|116/227||;LOF=(exon:Solyc12g150102.1.1.1|gene:Solyc12g150102.1|1|1.00)

## Sheet: Hawaii 7997
Chromosome	Location (bp)	Reference sequence	Alternative sequence	Information
SL4.0ch00	6656366	G	T	H7997;ANN=T|stop_gained|HIGH|exon:Solyc00g500284.1.1.1|gene:Solyc00g500284.1|transcript|mRNA:Solyc00g500284.1.1|protein_coding|1/3|c.183C>A|p.Cys61*|183/702|183/702|61/233||,T|downstream_gene_variant|MODIFIER|exon:Solyc00g500285.1.1.1|gene:Solyc00g500285.1|transcript|mRNA:Solyc00g500285.1.1|protein_coding||c.*624C>A|||||624|;LOF=(exon:Solyc00g500284.1.1.1|gene:Solyc00g500284.1|1|1.00);NMD=(exon:S…
SL4.0ch01	72935463	A	G	H7997;ANN=G|splice_acceptor_variant&intron_variant|HIGH|exon:Solyc01g081050.4.1.1|gene:Solyc01g081050.4|transcript|mRNA:Solyc01g081050.4.1|protein_coding|3/18|c.1036-2A>G||||||;LOF=(exon:Solyc01g081050.4.1.1|gene:Solyc01g081050.4|1|1.00)
SL4.0ch01	86391714	A	T	H7997;ANN=T|splice_acceptor_variant&intron_variant|HIGH|exon:Solyc01g106070.2.1.1|gene:Solyc01g106070.2|transcript|mRNA:Solyc01g106070.2.1|protein_coding|3/4|c.145-2A>T||||||,T|downstream_gene_variant|MODIFIER|exon:Solyc01g106080.4.1.1|gene:Solyc01g106080.4|transcript|mRNA:Solyc01g106080.4.1|protein_coding||c.*1145T>A|||||924|;LOF=(exon:Solyc01g106070.2.1.1|gene:Solyc01g106070.2|1|1.00)
SL4.0ch02	39262225	G	A	H7997;ANN=A|stop_gained|HIGH|exon:Solyc02g071880.3.1.1|gene:Solyc02g071880.3|transcript|mRNA:Solyc02g071880.3.1|protein_coding|18/24|c.1621C>T|p.Gln541*|1719/3427|1621/2988|541/995||;LOF=(exon:Solyc02g071880.3.1.1|gene:Solyc02g071880.3|1|1.00);NMD=(exon:Solyc02g071880.3.1.1|gene:Solyc02g071880.3|1|1.00)
SL4.0ch02	48845904	G	A	H7997;ANN=A|stop_gained|HIGH|exon:Solyc02g088850.3.1.1|gene:Solyc02g088850.3|transcript|mRNA:Solyc02g088850.3.1|protein_coding|2/4|c.523C>T|p.Arg175*|627/2659|523/1803|175/600||,A|downstream_gene_variant|MODIFIER|exon:Solyc02g088840.3.1.1|gene:Solyc02g088840.3|transcript|mRNA:Solyc02g088840.3.1|protein_coding||c.*2640G>A|||||2585|,A|downstream_gene_variant|MODIFIER|exon:Solyc02g088860.2.1.1|gene:…
SL4.0ch03	61686374	A	T	H7997;ANN=T|stop_gained|HIGH|exon:Solyc03g118330.3.1.1|gene:Solyc03g118330.3|transcript|mRNA:Solyc03g118330.3.1|protein_coding|4/5|c.789T>A|p.Cys263*|789/1322|789/1083|263/360||,T|downstream_gene_variant|MODIFIER|exon:Solyc03g118320.1.1.1|gene:Solyc03g118320.1|transcript|mRNA:Solyc03g118320.1.1|protein_coding||c.*1550A>T|||||1550|;LOF=(exon:Solyc03g118330.3.1.1|gene:Solyc03g118330.3|1|1.00);NMD=(…
SL4.0ch04	2045268	A	G	H7997;ANN=G|splice_acceptor_variant&intron_variant|HIGH|exon:Solyc04g008370.3.1.1|gene:Solyc04g008370.3|transcript|mRNA:Solyc04g008370.3.1|protein_coding|1/4|c.660-2A>G||||||WARNING_TRANSCRIPT_NO_STOP_CODON,G|downstream_gene_variant|MODIFIER|exon:Solyc04g008380.4.1.1|gene:Solyc04g008380.4|transcript|mRNA:Solyc04g008380.4.1|protein_coding||c.*2460T>C|||||2460|;LOF=(exon:Solyc04g008370.3.1.1|gene:S…
SL4.0ch04	2689067	C	T	H7997;ANN=T|start_lost|HIGH|exon:Solyc04g009140.4.1.1|gene:Solyc04g009140.4|transcript|mRNA:Solyc04g009140.4.1|protein_coding|1/6|c.3G>A|p.Met1?|3/1077|3/681|1/226||,T|upstream_gene_variant|MODIFIER|exon:Solyc04g009150.1.1.1|gene:Solyc04g009150.1|transcript|mRNA:Solyc04g009150.1.1|protein_coding||c.-1582C>T|||||1582|,T|downstream_gene_variant|MODIFIER|exon:Solyc04g009130.4.1.1|gene:Solyc04g009130…
SL4.0ch04	2859097	T	C	H7997;ANN=C|splice_donor_variant&intron_variant|HIGH|exon:Solyc04g009390.2.1.1|gene:Solyc04g009390.2|transcript|mRNA:Solyc04g009390.2.1|protein_coding|3/4|c.464+2T>C||||||WARNING_TRANSCRIPT_NO_START_CODON;LOF=(exon:Solyc04g009390.2.1.1|gene:Solyc04g009390.2|1|1.00)
SL4.0ch04	2979583	C	T	H7997;ANN=T|start_lost|HIGH|exon:Solyc04g009525.1.1.1|gene:Solyc04g009525.1|transcript|mRNA:Solyc04g009525.1.1|protein_coding|1/2|c.3G>A|p.Met1?|3/246|3/246|1/81||,T|downstream_gene_variant|MODIFIER|exon:Solyc04g009520.3.1.1|gene:Solyc04g009520.3|transcript|mRNA:Solyc04g009520.3.1|protein_coding||c.*1636C>T|||||1521|,T|downstream_gene_variant|MODIFIER|exon:Solyc04g009530.4.1.1|gene:Solyc04g009530…
SL4.0ch05	2232022	G	A	H7997;ANN=A|stop_gained|HIGH|exon:Solyc05g007690.2.1.1|gene:Solyc05g007690.2|transcript|mRNA:Solyc05g007690.2.1|protein_coding|3/3|c.437G>A|p.Trp146*|437/1029|437/1029|146/342||,A|upstream_gene_variant|MODIFIER|exon:Solyc05g007700.1.1.1|gene:Solyc05g007700.1|transcript|mRNA:Solyc05g007700.1.1|protein_coding||c.-4780G>A|||||4780|
SL4.0ch05	3466211	G	A	H7997;ANN=A|stop_gained|HIGH|exon:Solyc05g009275.1.1.1|gene:Solyc05g009275.1|transcript|mRNA:Solyc05g009275.1.1|protein_coding|1/1|c.433C>T|p.Gln145*|433/558|433/558|145/185||WARNING_TRANSCRIPT_NO_START_CODON,A|upstream_gene_variant|MODIFIER|exon:Solyc05g009270.4.1.1|gene:Solyc05g009270.4|transcript|mRNA:Solyc05g009270.4.1|protein_coding||c.-2983C>T|||||2473|
SL4.0ch06	1327339	C	A	H7997;ANN=A|stop_gained|HIGH|exon:Solyc06g007260.1.1.1|gene:Solyc06g007260.1|transcript|mRNA:Solyc06g007260.1.1|protein_coding|1/1|c.181G>T|p.Gly61*|181/219|181/219|61/72||,A|downstream_gene_variant|MODIFIER|exon:Solyc06g007250.4.1.1|gene:Solyc06g007250.4|transcript|mRNA:Solyc06g007250.4.1|protein_coding||c.*2628C>A|||||2373|,A|downstream_gene_variant|MODIFIER|exon:Solyc06g007270.1.1.1|gene:Solyc…
SL4.0ch07	1696298	T	C	H7997;ANN=C|stop_lost|HIGH|exon:Solyc07g006870.4.1.1|gene:Solyc07g006870.4|transcript|mRNA:Solyc07g006870.4.1|protein_coding|3/3|c.907T>C|p.Ter303Glnext*?|907/1074|907/918|303/305||WARNING_TRANSCRIPT_MULTIPLE_STOP_CODONS,C|upstream_gene_variant|MODIFIER|exon:Solyc07g006855.2.1.1|gene:Solyc07g006855.2|transcript|mRNA:Solyc07g006855.2.1|protein_coding||c.-2237T>C|||||2010|,C|downstream_gene_variant…
SL4.0ch07	64596324	A	T	H7997;ANN=T|stop_lost|HIGH|exon:Solyc07g061805.1.1.1|gene:Solyc07g061805.1|transcript|mRNA:Solyc07g061805.1.1|protein_coding|3/3|c.332A>T|p.Ter111Leuext*?|332/896|332/333|111/110||,T|upstream_gene_variant|MODIFIER|exon:Solyc07g061800.4.1.1|gene:Solyc07g061800.4|transcript|mRNA:Solyc07g061800.4.1|protein_coding||c.-4334T>A|||||4334|WARNING_TRANSCRIPT_NO_START_CODON,T|upstream_gene_variant|MODIFIER…
SL4.0ch08	59802284	C	T	H7997;ANN=T|stop_gained|HIGH|exon:Solyc08g077780.3.1.1|gene:Solyc08g077780.3|transcript|mRNA:Solyc08g077780.3.1|protein_coding|8/9|c.718C>T|p.Arg240*|1344/1880|718/1020|240/339||
SL4.0ch09	6395314	G	A	H7997;ANN=A|splice_donor_variant&intron_variant|HIGH|exon:Solyc09g150108.1.1.1|gene:Solyc09g150108.1|transcript|mRNA:Solyc09g150108.1.1|protein_coding|1/1|c.644+1G>A||||||;LOF=(exon:Solyc09g150108.1.1.1|gene:Solyc09g150108.1|1|1.00)
SL4.0ch09	6450966	G	C	H7997;ANN=C|splice_acceptor_variant&intron_variant|HIGH|exon:Solyc09g014641.1.1.1|gene:Solyc09g014641.1|transcript|mRNA:Solyc09g014641.1.1|protein_coding|2/5|c.-378-1G>C||||||WARNING_TRANSCRIPT_NO_STOP_CODON,C|upstream_gene_variant|MODIFIER|exon:Solyc09g014642.1.1.1|gene:Solyc09g014642.1|transcript|mRNA:Solyc09g014642.1.1|protein_coding||c.-1739G>C|||||1355|;LOF=(exon:Solyc09g014641.1.1.1|gene:So…
SL4.0ch09	6451917	A	T	H7997;ANN=T|stop_gained|HIGH|exon:Solyc09g014641.1.1.1|gene:Solyc09g014641.1|transcript|mRNA:Solyc09g014641.1.1|protein_coding|5/6|c.424A>T|p.Lys142*|1121/1283|424/585|142/194||WARNING_TRANSCRIPT_NO_STOP_CODON,T|upstream_gene_variant|MODIFIER|exon:Solyc09g014642.1.1.1|gene:Solyc09g014642.1|transcript|mRNA:Solyc09g014642.1.1|protein_coding||c.-788A>T|||||404|;LOF=(exon:Solyc09g014641.1.1.1|gene:So…
SL4.0ch09	6540880	A	T	H7997;ANN=T|stop_gained|HIGH|exon:Solyc09g014644.1.1.1|gene:Solyc09g014644.1|transcript|mRNA:Solyc09g014644.1.1|protein_coding|2/2|c.643A>T|p.Lys215*|643/741|643/741|215/246||
SL4.0ch09	6715223	A	T	H7997;ANN=T|stop_lost&splice_region_variant|HIGH|exon:Solyc09g014649.1.1.1|gene:Solyc09g014649.1|transcript|mRNA:Solyc09g014649.1.1|protein_coding|3/3|c.486A>T|p.Ter162Tyrext*?|486/486|486/486|162/161||,T|upstream_gene_variant|MODIFIER|exon:Solyc09g014690.3.1.1|gene:Solyc09g014690.3|transcript|mRNA:Solyc09g014690.3.1|protein_coding||c.-4065A>T|||||4065|
SL4.0ch09	7013641	C	G	H7997;ANN=G|splice_donor_variant&intron_variant|HIGH|exon:Solyc09g014800.3.1.1|gene:Solyc09g014800.3|transcript|mRNA:Solyc09g014800.3.1|protein_coding|1/3|c.88+1G>C||||||,G|downstream_gene_variant|MODIFIER|exon:Solyc09g014805.1.1.1|gene:Solyc09g014805.1|transcript|mRNA:Solyc09g014805.1.1|protein_coding||c.*3813G>C|||||3813|WARNING_TRANSCRIPT_NO_START_CODON;LOF=(exon:Solyc09g014800.3.1.1|gene:Soly…
SL4.0ch09	24535457	G	A	H7997;ANN=A|stop_gained|HIGH|exon:Solyc09g150123.1.1.1|gene:Solyc09g150123.1|transcript|mRNA:Solyc09g150123.1.1|protein_coding|1/1|c.656G>A|p.Trp219*|656/807|656/807|219/268||WARNING_TRANSCRIPT_NO_START_CODON
SL4.0ch12	2120514	A	G	H7997;ANN=G|splice_donor_variant&intron_variant|HIGH|exon:Solyc12g008700.3.1.1|gene:Solyc12g008700.3|transcript|mRNA:Solyc12g008700.3.1|protein_coding|3/3|c.*25+2T>C||||||,G|upstream_gene_variant|MODIFIER|exon:Solyc12g008710.2.1.1|gene:Solyc12g008710.2|transcript|mRNA:Solyc12g008710.2.1|protein_coding||c.-4022A>G|||||3947|,G|downstream_gene_variant|MODIFIER|exon:Solyc12g008690.3.1.1|gene:Solyc12g…
SL4.0ch12	57445205	C	T	H7997;ANN=T|stop_gained|HIGH|exon:Solyc12g042485.1.1.1|gene:Solyc12g042485.1|transcript|mRNA:Solyc12g042485.1.1|protein_coding|2/3|c.346C>T|p.Gln116*|524/977|346/756|116/251||;LOF=(exon:Solyc12g042485.1.1.1|gene:Solyc12g042485.1|1|1.00);NMD=(exon:Solyc12g042485.1.1.1|gene:Solyc12g042485.1|1|1.00)
SL4.0ch12	58997293	G	T	H7997;ANN=T|stop_gained|HIGH|exon:Solyc12g044410.2.1.1|gene:Solyc12g044410.2|transcript|mRNA:Solyc12g044410.2.1|protein_coding|15/19|c.1693G>T|p.Glu565*|2178/3121|1693/2514|565/837||;LOF=(exon:Solyc12g044410.2.1.1|gene:Solyc12g044410.2|1|1.00);NMD=(exon:Solyc12g044410.2.1.1|gene:Solyc12g044410.2|1|1.00)
SL4.0ch00	9632400	A	AC	H7997;ANN=AC|frameshift_variant|HIGH|exon:Solyc00g500409.1.1.1|gene:Solyc00g500409.1|transcript|mRNA:Solyc00g500409.1.1|protein_coding|2/2|c.300_301insC|p.Val101fs|303/360|301/357|101/118||WARNING_TRANSCRIPT_NO_START_CODON;LOF=(exon:Solyc00g500409.1.1.1|gene:Solyc00g500409.1|1|1.00)
SL4.0ch01	82375582	G	GTTACAGGGTAAATATGCTGACAGAAATGCTTAGAAAGAAAGAAGAGTACAATGGCTGAAATATCATCTACAGCTATCCCTCTCCTCTTACGT	H7997;ANN=GTTACAGGGTAAATATGCTGACAGAAATGCTTAGAAAGAAAGAAGAGTACAATGGCTGAAATATCATCTACAGCTATCCCTCTCCTCTTACGT|frameshift_variant&stop_gained|HIGH|exon:Solyc01g100040.3.1.1|gene:Solyc01g100040.3|transcript|mRNA:Solyc01g100040.3.1|protein_coding|6/6|c.999_1090dupACGTAAGAGGAGAGGGATAGCTGTAGATGATATTTCAGCCATTGTACTCTTCTTTCTTTCTAAGCATTTCTGTCAGCATATTTACCCTGTAA|p.Thr364fs|1277/1342|1090/1104|364/367||,GTTACAGGGT…
SL4.0ch01	85996713	C	CA	H7997;ANN=CA|frameshift_variant|HIGH|exon:Solyc01g105550.1.1.1|gene:Solyc01g105550.1|transcript|mRNA:Solyc01g105550.1.1|protein_coding|1/1|c.591dupA|p.Leu198fs|592/1359|592/1359|198/452||INFO_REALIGN_3_PRIME;LOF=(exon:Solyc01g105550.1.1.1|gene:Solyc01g105550.1|1|1.00)
SL4.0ch01	86189453	GA	G	H7997;ANN=G|frameshift_variant|HIGH|exon:Solyc01g105850.3.1.1|gene:Solyc01g105850.3|transcript|mRNA:Solyc01g105850.3.1|protein_coding|2/3|c.269delA|p.Asn90fs|871/1564|269/885|90/294||INFO_REALIGN_3_PRIME;LOF=(exon:Solyc01g105850.3.1.1|gene:Solyc01g105850.3|1|1.00)
SL4.0ch03	58962566	CCT	C	H7997;ANN=C|frameshift_variant|HIGH|exon:Solyc03g114600.4.1.1|gene:Solyc03g114600.4|transcript|mRNA:Solyc03g114600.4.1|protein_coding|2/6|c.304_305delAG|p.Arg102fs|305/1253|304/1026|102/341||WARNING_TRANSCRIPT_NO_START_CODON,C|upstream_gene_variant|MODIFIER|exon:Solyc03g114610.1.1.1|gene:Solyc03g114610.1|transcript|mRNA:Solyc03g114610.1.1|protein_coding||c.-3759_-3758delCT|||||3759|,C|downstream_…
SL4.0ch03	61688027	AGAAAGTTGATTGAC	A	H7997;ANN=A|frameshift_variant|HIGH|exon:Solyc03g118330.3.1.1|gene:Solyc03g118330.3|transcript|mRNA:Solyc03g118330.3.1|protein_coding|1/5|c.24_37delGTCAATCAACTTTC|p.Gln8fs|37/1322|24/1083|8/360||,A|downstream_gene_variant|MODIFIER|exon:Solyc03g118320.1.1.1|gene:Solyc03g118320.1|transcript|mRNA:Solyc03g118320.1.1|protein_coding||c.*3204_*3217delGAAAGTTGATTGAC|||||3204|
SL4.0ch03	62124922	CT	C	H7997;ANN=C|frameshift_variant|HIGH|exon:Solyc03g118890.4.1.1|gene:Solyc03g118890.4|transcript|mRNA:Solyc03g118890.4.1|protein_coding|8/9|c.936delT|p.Phe312fs|1135/1655|936/996|312/331||WARNING_TRANSCRIPT_MULTIPLE_STOP_CODONS&INFO_REALIGN_3_PRIME,C|upstream_gene_variant|MODIFIER|exon:Solyc03g118900.3.1.1|gene:Solyc03g118900.3|transcript|mRNA:Solyc03g118900.3.1|protein_coding||c.-1632delT|||||1632…
SL4.0ch03	62293942	AT	A	H7997;ANN=A|frameshift_variant|HIGH|exon:Solyc03g119150.4.1.1|gene:Solyc03g119150.4|transcript|mRNA:Solyc03g119150.4.1|protein_coding|1/3|c.17delT|p.Phe6fs|17/1185|17/813|6/270||WARNING_TRANSCRIPT_NO_START_CODON&INFO_REALIGN_3_PRIME,A|upstream_gene_variant|MODIFIER|exon:Solyc03g119160.3.1.1|gene:Solyc03g119160.3|transcript|mRNA:Solyc03g119160.3.1|protein_coding||c.-2466delT|||||2319|,A|upstream_g…
SL4.0ch03	65261828	C	CA	H7997;ANN=CA|frameshift_variant|HIGH|exon:Solyc03g006715.2.1.1|gene:Solyc03g006715.2|transcript|mRNA:Solyc03g006715.2.1|protein_coding|1/2|c.324dupT|p.Val109fs|324/518|324/516|108/171||WARNING_TRANSCRIPT_NO_START_CODON,CA|upstream_gene_variant|MODIFIER|exon:Solyc03g124062.1.1.1|gene:Solyc03g124062.1|transcript|mRNA:Solyc03g124062.1.1|protein_coding||c.-2667_-2666insA|||||2511|WARNING_TRANSCRIPT_N…
SL4.0ch04	2047774	TCA	T	H7997;ANN=T|frameshift_variant|HIGH|exon:Solyc04g008380.4.1.1|gene:Solyc04g008380.4|transcript|mRNA:Solyc04g008380.4.1|protein_coding|2/2|c.876_877delTG|p.Cys292fs|1273/1320|876/924|292/307||,T|downstream_gene_variant|MODIFIER|exon:Solyc04g008370.3.1.1|gene:Solyc04g008370.3|transcript|mRNA:Solyc04g008370.3.1|protein_coding||c.*788_*789delCA|||||788|WARNING_TRANSCRIPT_NO_STOP_CODON,T|downstream_ge…
SL4.0ch04	2052996	AT	A	H7997;ANN=A|frameshift_variant|HIGH|exon:Solyc04g008390.3.1.1|gene:Solyc04g008390.3|transcript|mRNA:Solyc04g008390.3.1|protein_coding|1/2|c.42delA|p.Lys14fs|42/354|42/354|14/117||,A|upstream_gene_variant|MODIFIER|exon:Solyc04g008380.4.1.1|gene:Solyc04g008380.4|transcript|mRNA:Solyc04g008380.4.1|protein_coding||c.-3413delA|||||3017|,A|downstream_gene_variant|MODIFIER|exon:Solyc04g008400.1.1.1|gene…
SL4.0ch04	2061133	CT	C	H7997;ANN=C|frameshift_variant|HIGH|exon:Solyc04g008407.1.1.1|gene:Solyc04g008407.1|transcript|mRNA:Solyc04g008407.1.1|protein_coding|1/2|c.72delA|p.Asp25fs|72/252|72/252|24/83||WARNING_TRANSCRIPT_NO_START_CODON,C|upstream_gene_variant|MODIFIER|exon:Solyc04g008400.1.1.1|gene:Solyc04g008400.1|transcript|mRNA:Solyc04g008400.1.1|protein_coding||c.-1485delA|||||1485|,C|upstream_gene_variant|MODIFIER|…
SL4.0ch04	2130534	AT	A	H7997;ANN=A|frameshift_variant&start_lost|HIGH|exon:Solyc04g008480.2.1.1|gene:Solyc04g008480.2|transcript|mRNA:Solyc04g008480.2.1|protein_coding|1/6|c.1delA|p.Met1fs|1/894|1/894|1/297||;LOF=(exon:Solyc04g008480.2.1.1|gene:Solyc04g008480.2|1|1.00)
SL4.0ch04	2749704	AT	A	H7997;ANN=A|frameshift_variant|HIGH|exon:Solyc04g009240.2.1.1|gene:Solyc04g009240.2|transcript|mRNA:Solyc04g009240.2.1|protein_coding|1/1|c.1425delA|p.Trp477fs|1425/2538|1425/2538|475/845||,A|upstream_gene_variant|MODIFIER|exon:Solyc04g009230.4.1.1|gene:Solyc04g009230.4|transcript|mRNA:Solyc04g009230.4.1|protein_coding||c.-3007delA|||||3006|WARNING_TRANSCRIPT_NO_START_CODON;LOF=(exon:Solyc04g0092…
SL4.0ch04	2858950	CCA	C	H7997;ANN=C|frameshift_variant|HIGH|exon:Solyc04g009390.2.1.1|gene:Solyc04g009390.2|transcript|mRNA:Solyc04g009390.2.1|protein_coding|3/5|c.320_321delCA|p.Pro107fs|320/789|320/789|107/262||WARNING_TRANSCRIPT_NO_START_CODON;LOF=(exon:Solyc04g009390.2.1.1|gene:Solyc04g009390.2|1|1.00)
SL4.0ch04	2858954	A	AGG	H7997;ANN=AGG|frameshift_variant|HIGH|exon:Solyc04g009390.2.1.1|gene:Solyc04g009390.2|transcript|mRNA:Solyc04g009390.2.1|protein_coding|3/5|c.323_324insGG|p.Asn108fs|324/789|324/789|108/262||WARNING_TRANSCRIPT_NO_START_CODON;LOF=(exon:Solyc04g009390.2.1.1|gene:Solyc04g009390.2|1|1.00)
SL4.0ch04	3020230	GTTAATTAA	GTTAATTAATTAA,G	H7997;ANN=G|frameshift_variant&stop_lost|HIGH|exon:Solyc04g009590.4.1.1|gene:Solyc04g009590.4|transcript|mRNA:Solyc04g009590.4.1|protein_coding|2/2|c.246_253delATTAATTA|p.Leu83fs|246/475|246/327|82/108||WARNING_TRANSCRIPT_MULTIPLE_STOP_CODONS&INFO_REALIGN_3_PRIME,GTTAATTAATTAA|frameshift_variant&stop_gained|HIGH|exon:Solyc04g009590.4.1.1|gene:Solyc04g009590.4|transcript|mRNA:Solyc04g009590.4.1|pr…
SL4.0ch05	5163333	A	AC	H7997;ANN=AC|frameshift_variant|HIGH|exon:Solyc05g011860.1.1.1|gene:Solyc05g011860.1|transcript|mRNA:Solyc05g011860.1.1|protein_coding|1/1|c.591dupG|p.Ter198fs|591/594|591/594|197/197||,AC|upstream_gene_variant|MODIFIER|exon:Solyc05g011850.1.1.1|gene:Solyc05g011850.1|transcript|mRNA:Solyc05g011850.1.1|protein_coding||c.-84dupG|||||84|,AC|downstream_gene_variant|MODIFIER|exon:Solyc05g011870.1.1.1|…
SL4.0ch06	38242942	T	TA	H7997;ANN=TA|frameshift_variant&stop_gained|HIGH|exon:Solyc06g065080.1.1.1|gene:Solyc06g065080.1|transcript|mRNA:Solyc06g065080.1.1|protein_coding|3/3|c.559_560insA|p.Cys187fs|560/564|560/564|187/187||,TA|upstream_gene_variant|MODIFIER|exon:Solyc06g065077.1.1.1|gene:Solyc06g065077.1|transcript|mRNA:Solyc06g065077.1.1|protein_coding||c.-2707_-2706insT|||||2487|WARNING_TRANSCRIPT_MULTIPLE_STOP_CODO…
SL4.0ch07	1696294	AAT	A	H7997;ANN=A|frameshift_variant|HIGH|exon:Solyc07g006870.4.1.1|gene:Solyc07g006870.4|transcript|mRNA:Solyc07g006870.4.1|protein_coding|3/3|c.904_905delAT|p.Ile302fs|904/1074|904/918|302/305||WARNING_TRANSCRIPT_MULTIPLE_STOP_CODONS,A|upstream_gene_variant|MODIFIER|exon:Solyc07g006855.2.1.1|gene:Solyc07g006855.2|transcript|mRNA:Solyc07g006855.2.1|protein_coding||c.-2240_-2239delAT|||||2013|,A|downst…
SL4.0ch07	1748622	GA	G	H7997;ANN=G|frameshift_variant|HIGH|exon:Solyc07g006950.3.1.1|gene:Solyc07g006950.3|transcript|mRNA:Solyc07g006950.3.1|protein_coding|2/2|c.226delA|p.Ile76fs|593/748|226/363|76/120||INFO_REALIGN_3_PRIME,G|downstream_gene_variant|MODIFIER|exon:Solyc07g006930.1.1.1|gene:Solyc07g006930.1|transcript|mRNA:Solyc07g006930.1.1|protein_coding||c.*4316delA|||||4316|,G|downstream_gene_variant|MODIFIER|exon:…
SL4.0ch07	1890921	G	GT	H7997;ANN=GT|frameshift_variant|HIGH|exon:Solyc07g007160.3.1.1|gene:Solyc07g007160.3|transcript|mRNA:Solyc07g007160.3.1|protein_coding|3/3|c.580dupA|p.Thr194fs|732/965|580/597|194/198||,GT|upstream_gene_variant|MODIFIER|exon:Solyc07g007150.1.1.1|gene:Solyc07g007150.1|transcript|mRNA:Solyc07g007150.1.1|protein_coding||c.-4182dupA|||||4182|
SL4.0ch07	2154691	CT	C	H7997;ANN=C|frameshift_variant|HIGH|exon:Solyc07g007480.2.1.1|gene:Solyc07g007480.2|transcript|mRNA:Solyc07g007480.2.1|protein_coding|3/4|c.262delA|p.Arg88fs|328/437|262/282|88/93||,C|downstream_gene_variant|MODIFIER|exon:Solyc07g007490.2.1.1|gene:Solyc07g007490.2|transcript|mRNA:Solyc07g007490.2.1|protein_coding||c.*1065delA|||||1065|;LOF=(exon:Solyc07g007480.2.1.1|gene:Solyc07g007480.2|1|1.00)
SL4.0ch09	6395302	C	CAACAA	H7997;ANN=CAACAA|frameshift_variant|HIGH|exon:Solyc09g150108.1.1.1|gene:Solyc09g150108.1|transcript|mRNA:Solyc09g150108.1.1|protein_coding|1/2|c.634_635insACAAA|p.Ile212fs|635/789|635/789|212/262||INFO_REALIGN_3_PRIME;LOF=(exon:Solyc09g150108.1.1.1|gene:Solyc09g150108.1|1|1.00)
SL4.0ch09	6395310	T	TAA	H7997;ANN=TAA|frameshift_variant|HIGH|exon:Solyc09g150108.1.1.1|gene:Solyc09g150108.1|transcript|mRNA:Solyc09g150108.1.1|protein_coding|1/2|c.633_634insAA|p.Ile212fs|634/789|634/789|212/262||INFO_REALIGN_3_PRIME;LOF=(exon:Solyc09g150108.1.1.1|gene:Solyc09g150108.1|1|1.00)
SL4.0ch09	6475464	C	CA	H7997;ANN=CA|frameshift_variant|HIGH|exon:Solyc09g014643.1.1.1|gene:Solyc09g014643.1|transcript|mRNA:Solyc09g014643.1.1|protein_coding|2/2|c.324dupA|p.Arg109fs|325/1303|325/435|109/144||INFO_REALIGN_3_PRIME;LOF=(exon:Solyc09g014643.1.1.1|gene:Solyc09g014643.1|1|1.00)
SL4.0ch09	6540858	CT	C	H7997;ANN=C|frameshift_variant|HIGH|exon:Solyc09g014644.1.1.1|gene:Solyc09g014644.1|transcript|mRNA:Solyc09g014644.1.1|protein_coding|2/2|c.628delT|p.Ser210fs|628/741|628/741|210/246||INFO_REALIGN_3_PRIME;LOF=(exon:Solyc09g014644.1.1.1|gene:Solyc09g014644.1|1|1.00)
SL4.0ch09	6673270	A	AT	H7997;ANN=AT|frameshift_variant|HIGH|exon:Solyc09g014646.1.1.1|gene:Solyc09g014646.1|transcript|mRNA:Solyc09g014646.1.1|protein_coding|2/2|c.309dupT|p.Leu104fs|389/664|310/342|104/113||INFO_REALIGN_3_PRIME,AT|upstream_gene_variant|MODIFIER|exon:Solyc09g014647.1.1.1|gene:Solyc09g014647.1|transcript|mRNA:Solyc09g014647.1.1|protein_coding||c.-2823_-2822insT|||||2822|;LOF=(exon:Solyc09g014646.1.1.1|g…
SL4.0ch09	6676470	A	AT	H7997;ANN=AT|frameshift_variant|HIGH|exon:Solyc09g014647.1.1.1|gene:Solyc09g014647.1|transcript|mRNA:Solyc09g014647.1.1|protein_coding|1/1|c.382dupT|p.Ser128fs|383/399|383/399|128/132||INFO_REALIGN_3_PRIME,AT|downstream_gene_variant|MODIFIER|exon:Solyc09g014646.1.1.1|gene:Solyc09g014646.1|transcript|mRNA:Solyc09g014646.1.1|protein_coding||c.*3166_*3167insT|||||2924|
SL4.0ch09	6698271	AGATGC	A	H7997;ANN=A|frameshift_variant|HIGH|exon:Solyc09g014648.1.1.1|gene:Solyc09g014648.1|transcript|mRNA:Solyc09g014648.1.1|protein_coding|1/2|c.156_160delGATGC|p.Glu52fs|156/414|156/414|52/137||;LOF=(exon:Solyc09g014648.1.1.1|gene:Solyc09g014648.1|1|1.00)
SL4.0ch09	6698279	AATAC	A	H7997;ANN=A|frameshift_variant|HIGH|exon:Solyc09g014648.1.1.1|gene:Solyc09g014648.1|transcript|mRNA:Solyc09g014648.1.1|protein_coding|1/2|c.164_167delATAC|p.Asn55fs|164/414|164/414|55/137||;LOF=(exon:Solyc09g014648.1.1.1|gene:Solyc09g014648.1|1|1.00)
SL4.0ch09	6714134	AGATGC	A	H7997;ANN=A|frameshift_variant|HIGH|exon:Solyc09g014649.1.1.1|gene:Solyc09g014649.1|transcript|mRNA:Solyc09g014649.1.1|protein_coding|1/3|c.156_160delGATGC|p.Glu52fs|156/486|156/486|52/161||;LOF=(exon:Solyc09g014649.1.1.1|gene:Solyc09g014649.1|1|1.00)
SL4.0ch09	6714142	AATTC	A	H7997;ANN=A|frameshift_variant|HIGH|exon:Solyc09g014649.1.1.1|gene:Solyc09g014649.1|transcript|mRNA:Solyc09g014649.1.1|protein_coding|1/3|c.164_167delATTC|p.Asn55fs|164/486|164/486|55/161||;LOF=(exon:Solyc09g014649.1.1.1|gene:Solyc09g014649.1|1|1.00)
SL4.0ch09	6714837	AC	A	H7997;ANN=A|frameshift_variant|HIGH|exon:Solyc09g014649.1.1.1|gene:Solyc09g014649.1|transcript|mRNA:Solyc09g014649.1.1|protein_coding|2/3|c.387delC|p.Phe130fs|387/486|387/486|129/161||,A|upstream_gene_variant|MODIFIER|exon:Solyc09g014690.3.1.1|gene:Solyc09g014690.3|transcript|mRNA:Solyc09g014690.3.1|protein_coding||c.-4450delC|||||4450|;LOF=(exon:Solyc09g014649.1.1.1|gene:Solyc09g014649.1|1|1.00)
SL4.0ch09	6788203	TAA	T,TA	H7997;ANN=T|frameshift_variant|HIGH|exon:Solyc09g014710.4.1.1|gene:Solyc09g014710.4|transcript|mRNA:Solyc09g014710.4.1|protein_coding|1/4|c.23_24delAA|p.Lys8fs|23/2446|23/2397|8/798||WARNING_TRANSCRIPT_NO_START_CODON&INFO_REALIGN_3_PRIME,TA|frameshift_variant|HIGH|exon:Solyc09g014710.4.1.1|gene:Solyc09g014710.4|transcript|mRNA:Solyc09g014710.4.1|protein_coding|1/4|c.24delA|p.Lys8fs|24/2446|24/239…
SL4.0ch09	6971155	A	AT	H7997;ANN=AT|frameshift_variant|HIGH|exon:Solyc09g014790.4.1.1|gene:Solyc09g014790.4|transcript|mRNA:Solyc09g014790.4.1|protein_coding|1/9|c.19dupA|p.Met7fs|19/2465|19/2136|7/711||WARNING_TRANSCRIPT_NO_START_CODON
SL4.0ch10	62116721	A	AG	H7997;ANN=AG|frameshift_variant|HIGH|exon:Solyc10g083063.1.1.1|gene:Solyc10g083063.1|transcript|mRNA:Solyc10g083063.1.1|protein_coding|1/2|c.54_55insC|p.Phe19fs|626/7019|54/198|18/65||;LOF=(exon:Solyc10g083063.1.1.1|gene:Solyc10g083063.1|1|1.00)
SL4.0ch10	62116728	T	TA	H7997;ANN=TA|frameshift_variant|HIGH|exon:Solyc10g083063.1.1.1|gene:Solyc10g083063.1|transcript|mRNA:Solyc10g083063.1.1|protein_coding|1/2|c.47_48insT|p.Lys16fs|619/7019|47/198|16/65||;LOF=(exon:Solyc10g083063.1.1.1|gene:Solyc10g083063.1|1|1.00)
SL4.0ch10	62116752	C	CT	H7997;ANN=CT|frameshift_variant|HIGH|exon:Solyc10g083063.1.1.1|gene:Solyc10g083063.1|transcript|mRNA:Solyc10g083063.1.1|protein_coding|1/2|c.23dupA|p.Val9fs|595/7019|23/198|8/65||;LOF=(exon:Solyc10g083063.1.1.1|gene:Solyc10g083063.1|1|1.00)
SL4.0ch12	2088582	A	AC	H7997;ANN=AC|frameshift_variant|HIGH|exon:Solyc12g008660.1.1.1|gene:Solyc12g008660.1|transcript|mRNA:Solyc12g008660.1.1|protein_coding|1/1|c.28dupC|p.Leu10fs|29/1218|29/1218|10/405||INFO_REALIGN_3_PRIME
SL4.0ch12	2089689	CGA	C	H7997;ANN=C|frameshift_variant|HIGH|exon:Solyc12g008660.1.1.1|gene:Solyc12g008660.1|transcript|mRNA:Solyc12g008660.1.1|protein_coding|1/1|c.1132_1133delGA|p.Asp378fs|1132/1218|1132/1218|378/405||;LOF=(exon:Solyc12g008660.1.1.1|gene:Solyc12g008660.1|1|1.00)

## Sheet: LE415
Chromosome	Location (bp)	Reference sequence	Alternative sequence	Information
SL4.0ch01	84844965	T	A	LE415;ANN=A|splice_acceptor_variant&intron_variant|HIGH|exon:Solyc01g104060.3.1.1|gene:Solyc01g104060.3|transcript|mRNA:Solyc01g104060.3.1|protein_coding|6/11|c.561-2A>T||||||,A|upstream_gene_variant|MODIFIER|exon:Solyc01g104050.4.1.1|gene:Solyc01g104050.4|transcript|mRNA:Solyc01g104050.4.1|protein_coding||c.-4642A>T|||||4424|,A|downstream_gene_variant|MODIFIER|exon:Solyc01g104070.3.1.1|gene:Soly…
SL4.0ch03	59486246	C	T	LE415;ANN=T|start_lost|HIGH|exon:Solyc03g115270.3.1.1|gene:Solyc03g115270.3|transcript|mRNA:Solyc03g115270.3.1|protein_coding|1/2|c.3G>A|p.Met1?|3/780|3/780|1/259||,T|upstream_gene_variant|MODIFIER|exon:Solyc03g115280.1.1.1|gene:Solyc03g115280.1|transcript|mRNA:Solyc03g115280.1.1|protein_coding||c.-3353C>T|||||3353|,T|intron_variant|MODIFIER|exon:Solyc03g115250.4.1.1|gene:Solyc03g115250.4|transcr…
SL4.0ch04	62681904	C	T	LE415;ANN=T|start_lost|HIGH|exon:Solyc04g080590.4.1.1|gene:Solyc04g080590.4|transcript|mRNA:Solyc04g080590.4.1|protein_coding|1/4|c.3G>A|p.Met1?|161/1255|3/891|1/296||,T|downstream_gene_variant|MODIFIER|exon:Solyc04g080580.3.1.1|gene:Solyc04g080580.3|transcript|mRNA:Solyc04g080580.3.1|protein_coding||c.*4864C>T|||||4570|;LOF=(exon:Solyc04g080590.4.1.1|gene:Solyc04g080590.4|1|1.00)
SL4.0ch04	62824826	C	T	LE415;ANN=T|stop_gained|HIGH|exon:Solyc04g080750.4.1.1|gene:Solyc04g080750.4|transcript|mRNA:Solyc04g080750.4.1|protein_coding|1/5|c.25C>T|p.Gln9*|25/785|25/717|9/238||WARNING_TRANSCRIPT_NO_START_CODON;LOF=(exon:Solyc04g080750.4.1.1|gene:Solyc04g080750.4|1|1.00);NMD=(exon:Solyc04g080750.4.1.1|gene:Solyc04g080750.4|1|1.00)
SL4.0ch04	62905543	A	G	LE415;ANN=G|splice_donor_variant&intron_variant|HIGH|exon:Solyc04g080877.1.1.1|gene:Solyc04g080877.1|transcript|mRNA:Solyc04g080877.1.1|protein_coding|2/5|c.232+2T>C||||||WARNING_TRANSCRIPT_NO_START_CODON,G|upstream_gene_variant|MODIFIER|exon:Solyc04g080873.1.1.1|gene:Solyc04g080873.1|transcript|mRNA:Solyc04g080873.1.1|protein_coding||c.-1974T>C|||||1973|WARNING_TRANSCRIPT_NO_START_CODON,G|downst…
SL4.0ch04	63517806	A	G	LE415;ANN=G|start_lost|HIGH|exon:Solyc04g081600.3.1.1|gene:Solyc04g081600.3|transcript|mRNA:Solyc04g081600.3.1|protein_coding|2/4|c.1A>G|p.Met1?|146/583|1/438|1/145||;LOF=(exon:Solyc04g081600.3.1.1|gene:Solyc04g081600.3|1|1.00)
SL4.0ch04	63578305	C	T	LE415;ANN=T|stop_gained|HIGH|exon:Solyc04g081640.3.1.1|gene:Solyc04g081640.3|transcript|mRNA:Solyc04g081640.3.1|protein_coding|2/5|c.102G>A|p.Trp34*|102/477|102/477|34/158||,T|downstream_gene_variant|MODIFIER|exon:Solyc04g081650.3.1.1|gene:Solyc04g081650.3|transcript|mRNA:Solyc04g081650.3.1|protein_coding||c.*1720G>A|||||1495|,T|downstream_gene_variant|MODIFIER|exon:Solyc04g081660.3.1.1|gene:Soly…
SL4.0ch05	58570769	G	A	LE415;ANN=A|stop_gained|HIGH|exon:Solyc05g150149.1.1.1|gene:Solyc05g150149.1|transcript|mRNA:Solyc05g150149.1.1|protein_coding|1/2|c.115C>T|p.Gln39*|115/693|115/693|39/230||WARNING_TRANSCRIPT_NO_STOP_CODON;LOF=(exon:Solyc05g150149.1.1.1|gene:Solyc05g150149.1|1|1.00);NMD=(exon:Solyc05g150149.1.1.1|gene:Solyc05g150149.1|1|1.00)
SL4.0ch05	58609322	A	G	LE415;ANN=G|stop_lost|HIGH|exon:Solyc05g150150.1.1.1|gene:Solyc05g150150.1|transcript|mRNA:Solyc05g150150.1.1|protein_coding|1/1|c.572A>G|p.Ter191Trpext*?|572/783|572/573|191/190||WARNING_TRANSCRIPT_NO_START_CODON
SL4.0ch06	22468842	C	T	LE415;ANN=T|stop_gained&splice_region_variant|HIGH|exon:Solyc06g035680.3.1.1|gene:Solyc06g035680.3|transcript|mRNA:Solyc06g035680.3.1|protein_coding|2/3|c.391C>T|p.Gln131*|391/537|391/537|131/178||
SL4.0ch08	60625857	A	G	LE415;ANN=G|stop_lost&splice_region_variant|HIGH|exon:Solyc08g078800.1.1.1|gene:Solyc08g078800.1|transcript|mRNA:Solyc08g078800.1.1|protein_coding|1/1|c.1423T>C|p.Ter475Argext*?|1423/1425|1423/1425|475/474||,G|downstream_gene_variant|MODIFIER|exon:Solyc08g078810.1.1.1|gene:Solyc08g078810.1|transcript|mRNA:Solyc08g078810.1.1|protein_coding||c.*1827T>C|||||1827|
SL4.0ch08	62763565	A	T	LE415;ANN=T|stop_gained|HIGH|exon:Solyc08g081670.3.1.1|gene:Solyc08g081670.3|transcript|mRNA:Solyc08g081670.3.1|protein_coding|1/1|c.336T>A|p.Tyr112*|336/1026|336/1026|112/341||,T|upstream_gene_variant|MODIFIER|exon:Solyc08g081650.3.1.1|gene:Solyc08g081650.3|transcript|mRNA:Solyc08g081650.3.1|protein_coding||c.-4565T>A|||||4565|,T|upstream_gene_variant|MODIFIER|exon:Solyc08g081660.2.1.1|gene:Soly…
SL4.0ch10	56727496	G	A	LE415;ANN=A|stop_gained|HIGH|exon:Solyc10g074380.3.1.1|gene:Solyc10g074380.3|transcript|mRNA:Solyc10g074380.3.1|protein_coding|1/2|c.10C>T|p.Gln4*|10/195|10/195|4/64||;LOF=(exon:Solyc10g074380.3.1.1|gene:Solyc10g074380.3|1|1.00);NMD=(exon:Solyc10g074380.3.1.1|gene:Solyc10g074380.3|1|1.00)
SL4.0ch01	86885312	A	AT	LE415;ANN=AT|frameshift_variant|HIGH|exon:Solyc01g106830.4.1.1|gene:Solyc01g106830.4|transcript|mRNA:Solyc01g106830.4.1|protein_coding|1/2|c.88_89insT|p.Thr30fs|89/463|89/354|30/117||WARNING_TRANSCRIPT_NO_START_CODON,AT|downstream_gene_variant|MODIFIER|exon:Solyc01g106820.3.1.1|gene:Solyc01g106820.3|transcript|mRNA:Solyc01g106820.3.1|protein_coding||c.*2682_*2683insT|||||2214|;LOF=(exon:Solyc01g1…
SL4.0ch02	28330291	TTCAGATGGCC	T	LE415;ANN=T|frameshift_variant|HIGH|exon:Solyc02g033070.1.1.1|gene:Solyc02g033070.1|transcript|mRNA:Solyc02g033070.1.1|protein_coding|1/1|c.487_496delCCTCAGATGG|p.Pro163fs|487/606|487/606|163/201||INFO_REALIGN_3_PRIME,T|upstream_gene_variant|MODIFIER|exon:Solyc02g033060.3.1.1|gene:Solyc02g033060.3|transcript|mRNA:Solyc02g033060.3.1|protein_coding||c.-1556_-1547delGGCCATCTGA|||||1502|,T|downstream…
SL4.0ch04	62759977	CA	C	LE415;ANN=C|frameshift_variant|HIGH|exon:Solyc04g080680.4.1.1|gene:Solyc04g080680.4|transcript|mRNA:Solyc04g080680.4.1|protein_coding|1/3|c.10delA|p.Met4fs|10/1483|10/1338|4/445||WARNING_TRANSCRIPT_NO_START_CODON&INFO_REALIGN_3_PRIME,C|downstream_gene_variant|MODIFIER|exon:Solyc04g080670.3.1.1|gene:Solyc04g080670.3|transcript|mRNA:Solyc04g080670.3.1|protein_coding||c.*1669delA|||||1450|,C|downstr…
SL4.0ch04	62762953	A	AAACATTTCACC	LE415;ANN=AAACATTTCACC|frameshift_variant|HIGH|exon:Solyc04g080690.3.1.1|gene:Solyc04g080690.3|transcript|mRNA:Solyc04g080690.3.1|protein_coding|5/7|c.577_587dupGGTGAAATGTT|p.Phe196fs|587/855|587/855|196/284||WARNING_TRANSCRIPT_NO_START_CODON,AAACATTTCACC|downstream_gene_variant|MODIFIER|exon:Solyc04g080670.3.1.1|gene:Solyc04g080670.3|transcript|mRNA:Solyc04g080670.3.1|protein_coding||c.*4644_*46…
SL4.0ch04	62947802	C	CAG	LE415;ANN=CAG|frameshift_variant|HIGH|exon:Solyc04g080920.3.1.1|gene:Solyc04g080920.3|transcript|mRNA:Solyc04g080920.3.1|protein_coding|4/8|c.539_540insCT|p.Gln180fs|539/1416|539/1416|180/471||,CAG|upstream_gene_variant|MODIFIER|exon:Solyc04g080915.1.1.1|gene:Solyc04g080915.1|transcript|mRNA:Solyc04g080915.1.1|protein_coding||c.-5681_-5680insCT|||||3630|,CAG|downstream_gene_variant|MODIFIER|exon:…
SL4.0ch04	63578296	G	GA	LE415;ANN=GA|frameshift_variant|HIGH|exon:Solyc04g081640.3.1.1|gene:Solyc04g081640.3|transcript|mRNA:Solyc04g081640.3.1|protein_coding|2/5|c.110dupT|p.Lys38fs|110/477|110/477|37/158||,GA|downstream_gene_variant|MODIFIER|exon:Solyc04g081650.3.1.1|gene:Solyc04g081650.3|transcript|mRNA:Solyc04g081650.3.1|protein_coding||c.*1728dupT|||||1503|,GA|downstream_gene_variant|MODIFIER|exon:Solyc04g081660.3.…
SL4.0ch04	63640221	TCCCGAAC	T	LE415;ANN=T|frameshift_variant|HIGH|exon:Solyc04g081740.3.1.1|gene:Solyc04g081740.3|transcript|mRNA:Solyc04g081740.3.1|protein_coding|1/6|c.26_32delCCGAACC|p.Pro9fs|26/1527|26/1158|9/385||INFO_REALIGN_3_PRIME,T|upstream_gene_variant|MODIFIER|exon:Solyc04g081730.3.1.1|gene:Solyc04g081730.3|transcript|mRNA:Solyc04g081730.3.1|protein_coding||c.-1632_-1626delGTTCGGG|||||1387|
SL4.0ch04	63640351	C	CAG	LE415;ANN=CAG|frameshift_variant|HIGH|exon:Solyc04g081740.3.1.1|gene:Solyc04g081740.3|transcript|mRNA:Solyc04g081740.3.1|protein_coding|1/6|c.156_157dupGA|p.Ile53fs|158/1527|158/1158|53/385||INFO_REALIGN_3_PRIME,CAG|upstream_gene_variant|MODIFIER|exon:Solyc04g081730.3.1.1|gene:Solyc04g081730.3|transcript|mRNA:Solyc04g081730.3.1|protein_coding||c.-1757_-1756dupCT|||||1517|;LOF=(exon:Solyc04g081740…
SL4.0ch05	58822197	T	TAAAACCTTAG	LE415;ANN=TAAAACCTTAG|frameshift_variant|HIGH|exon:Solyc05g048800.3.1.1|gene:Solyc05g048800.3|transcript|mRNA:Solyc05g048800.3.1|protein_coding|2/3|c.295_296insCTAAGGTTTT|p.His99fs|295/726|295/726|99/241||WARNING_TRANSCRIPT_NO_STOP_CODON;LOF=(exon:Solyc05g048800.3.1.1|gene:Solyc05g048800.3|1|1.00)
SL4.0ch06	32831129	A	AT	LE415;ANN=AT|frameshift_variant|HIGH|exon:Solyc06g051550.4.1.1|gene:Solyc06g051550.4|transcript|mRNA:Solyc06g051550.4.1|protein_coding|1/4|c.16dupA|p.Met6fs|16/1178|16/930|6/309||WARNING_TRANSCRIPT_NO_START_CODON
SL4.0ch06	46086424	C	CTT,CT	LE415;ANN=CT|frameshift_variant|HIGH|exon:Solyc06g082860.4.1.1|gene:Solyc06g082860.4|transcript|mRNA:Solyc06g082860.4.1|protein_coding|1/5|c.63dupA|p.Val22fs|63/1329|63/1197|21/398||WARNING_TRANSCRIPT_NO_START_CODON,CTT|frameshift_variant|HIGH|exon:Solyc06g082860.4.1.1|gene:Solyc06g082860.4|transcript|mRNA:Solyc06g082860.4.1|protein_coding|1/5|c.62_63dupAA|p.Val22fs|63/1329|63/1197|21/398||WARNIN…
SL4.0ch07	61855977	C	CGTTTCAGCAGTA,CGTTTCAGCAGTAAAGAAAGTTGGGTGCTGTTCTTCTTAA	LE415;ANN=CGTTTCAGCAGTAAAGAAAGTTGGGTGCTGTTCTTCTTAA|stop_gained&conservative_inframe_insertion&splice_region_variant|HIGH|exon:Solyc07g053480.4.1.1|gene:Solyc07g053480.4|transcript|mRNA:Solyc07g053480.4.1|protein_coding|2/3|c.615_616insGTTTCAGCAGTAAAGAAAGTTGGGTGCTGTTCTTCTTAA|p.Asp205_Ile206insValSerAlaValLysLysValGlyCysCysSerSerTer|813/1158|616/654|206/217||,CGTTTCAGCAGTA|conservative_inframe_inse…
SL4.0ch08	61952870	C	CT	LE415;ANN=CT|frameshift_variant&stop_gained|HIGH|exon:Solyc08g080590.3.1.1|gene:Solyc08g080590.3|transcript|mRNA:Solyc08g080590.3.1|protein_coding|2/2|c.408dupT|p.Lys137fs|409/519|409/519|137/172||WARNING_TRANSCRIPT_NO_START_CODON&INFO_REALIGN_3_PRIME,CT|upstream_gene_variant|MODIFIER|exon:Solyc08g080580.4.1.1|gene:Solyc08g080580.4|transcript|mRNA:Solyc08g080580.4.1|protein_coding||c.-5799dupA|||…
SL4.0ch08	62441180	AG	A	LE415;ANN=A|frameshift_variant|HIGH|exon:Solyc08g081255.1.1.1|gene:Solyc08g081255.1|transcript|mRNA:Solyc08g081255.1.1|protein_coding|2/6|c.65delG|p.Arg22fs|65/291|65/291|22/96||,A|upstream_gene_variant|MODIFIER|exon:Solyc08g081260.1.1.1|gene:Solyc08g081260.1|transcript|mRNA:Solyc08g081260.1.1|protein_coding||c.-1109delG|||||1109|;LOF=(exon:Solyc08g081255.1.1.1|gene:Solyc08g081255.1|1|1.00)
SL4.0ch08	62628423	CG	C	LE415;ANN=C|frameshift_variant|HIGH|exon:Solyc08g081440.2.1.1|gene:Solyc08g081440.2|transcript|mRNA:Solyc08g081440.2.1|protein_coding|1/2|c.30delC|p.Asn10fs|30/442|30/336|10/111||,C|upstream_gene_variant|MODIFIER|exon:Solyc08g081450.4.1.1|gene:Solyc08g081450.4|transcript|mRNA:Solyc08g081450.4.1|protein_coding||c.-487delG|||||487|WARNING_TRANSCRIPT_NO_START_CODON,C|downstream_gene_variant|MODIFIER…
SL4.0ch09	300491	A	ATAGTAATAGATCGACTTTCATGCTAGTTCTTGCTCCAGCATGAAAGTTCCATTTCAGG	LE415;ANN=ATAGTAATAGATCGACTTTCATGCTAGTTCTTGCTCCAGCATGAAAGTTCCATTTCAGG|frameshift_variant&stop_gained|HIGH|exon:Solyc09g005400.3.1.1|gene:Solyc09g005400.3|transcript|mRNA:Solyc09g005400.3.1|protein_coding|2/2|c.283_284insCCTGAAATGGAACTTTCATGCTGGAGCAAGAACTAGCATGAAAGTCGATCTATTACTA|p.Ile95fs|361/769|283/453|95/150||,ATAGTAATAGATCGACTTTCATGCTAGTTCTTGCTCCAGCATGAAAGTTCCATTTCAGG|downstream_gene_variant|M…
SL4.0ch09	3044616	A	AT	LE415;ANN=AT|frameshift_variant|HIGH|exon:Solyc09g009587.1.1.1|gene:Solyc09g009587.1|transcript|mRNA:Solyc09g009587.1.1|protein_coding|1/3|c.154dupT|p.Trp52fs|155/675|155/675|52/224||INFO_REALIGN_3_PRIME,AT|downstream_gene_variant|MODIFIER|exon:Solyc09g009580.4.1.1|gene:Solyc09g009580.4|transcript|mRNA:Solyc09g009580.4.1|protein_coding||c.*3728_*3729insT|||||3599|,AT|downstream_gene_variant|MODIF…
SL4.0ch09	3515173	G	GTA,GTATA	LE415;ANN=GTA|splice_donor_variant&intron_variant|HIGH|exon:Solyc09g010090.5.1.1.1|gene:Solyc09g010090.5.1|transcript|mRNA:Solyc09g010090.5.1.1|protein_coding|3/5|c.1227+1_1227+2insTA||||||WARNING_TRANSCRIPT_MULTIPLE_STOP_CODONS,GTATA|splice_donor_variant&intron_variant|HIGH|exon:Solyc09g010090.5.1.1.1|gene:Solyc09g010090.5.1|transcript|mRNA:Solyc09g010090.5.1.1|protein_coding|3/5|c.1227+1_1227+2…
SL4.0ch09	3516599	A	AG	LE415;ANN=AG|frameshift_variant|HIGH|exon:Solyc09g010090.5.1.1.1|gene:Solyc09g010090.5.1|transcript|mRNA:Solyc09g010090.5.1.1|protein_coding|6/6|c.1754dupG|p.Glu589fs|1865/6007|1755/1824|585/607||WARNING_TRANSCRIPT_MULTIPLE_STOP_CODONS&INFO_REALIGN_3_PRIME,AG|downstream_gene_variant|MODIFIER|exon:Solyc09g010080.3.1.1|gene:Solyc09g010080.3|transcript|mRNA:Solyc09g010080.3.1|protein_coding||c.*4758…
SL4.0ch09	32792283	CA	C	LE415;ANN=C|frameshift_variant|HIGH|exon:Solyc09g050070.1.1.1|gene:Solyc09g050070.1|transcript|mRNA:Solyc09g050070.1.1|protein_coding|1/3|c.11delT|p.Leu4fs|11/891|11/891|4/296||,C|upstream_gene_variant|MODIFIER|exon:Solyc09g050069.1.1.1|gene:Solyc09g050069.1|transcript|mRNA:Solyc09g050069.1.1|protein_coding||c.-1784delT|||||1784|
SL4.0ch10	32688	GT	G	LE415;ANN=G|frameshift_variant|HIGH|exon:Solyc10g150100.1.1.1|gene:Solyc10g150100.1|transcript|mRNA:Solyc10g150100.1.1|protein_coding|2/3|c.335delA|p.Asn112fs|667/893|335/561|112/186||WARNING_TRANSCRIPT_NO_STOP_CODON;LOF=(exon:Solyc10g150100.1.1.1|gene:Solyc10g150100.1|1|1.00)
SL4.0ch10	57692	TG	T	LE415;ANN=T|frameshift_variant|HIGH|exon:Solyc10g005220.3.1.1|gene:Solyc10g005220.3|transcript|mRNA:Solyc10g005220.3.1|protein_coding|1/8|c.130delC|p.His44fs|479/3314|130/2829|44/942||,T|upstream_gene_variant|MODIFIER|exon:Solyc10g005230.3.1.1|gene:Solyc10g005230.3|transcript|mRNA:Solyc10g005230.3.1|protein_coding||c.-4326delG|||||4233|
SL4.0ch10	98002	CA	C	LE415;ANN=C|frameshift_variant&start_lost|HIGH|exon:Solyc10g005300.3.1.1|gene:Solyc10g005300.3|transcript|mRNA:Solyc10g005300.3.1|protein_coding|1/5|c.1delA|p.Met1fs|249/1602|1/1170|1/389||INFO_REALIGN_3_PRIME,C|upstream_gene_variant|MODIFIER|exon:Solyc10g005290.4.1.1|gene:Solyc10g005290.4|transcript|mRNA:Solyc10g005290.4.1|protein_coding||c.-961delT|||||961|WARNING_TRANSCRIPT_NO_START_CODON,C|do…
SL4.0ch11	1783754	C	CAGAGA	LE415;ANN=CAGAGA|frameshift_variant&splice_region_variant|HIGH|exon:Solyc11g007430.3.1.1|gene:Solyc11g007430.3|transcript|mRNA:Solyc11g007430.3.1|protein_coding|2/3|c.649_649+1insTCTCT|p.Tyr218fs|701/1888|649/1785|217/594||,CAGAGA|upstream_gene_variant|MODIFIER|exon:Solyc11g007410.3.1.1|gene:Solyc11g007410.3|transcript|mRNA:Solyc11g007410.3.1|protein_coding||c.-4833_-4832insTCTCT|||||4785|,CAGAGA…
SL4.0ch11	1783765	CGG	C	LE415;ANN=C|frameshift_variant|HIGH|exon:Solyc11g007430.3.1.1|gene:Solyc11g007430.3|transcript|mRNA:Solyc11g007430.3.1|protein_coding|2/3|c.637_638delCC|p.Pro213fs|690/1888|637/1785|213/594||,C|upstream_gene_variant|MODIFIER|exon:Solyc11g007410.3.1.1|gene:Solyc11g007410.3|transcript|mRNA:Solyc11g007410.3.1|protein_coding||c.-4845_-4844delCC|||||4796|,C|upstream_gene_variant|MODIFIER|exon:Solyc11g…

## Sheet: LS89
Chromosome	Location (bp)	Reference sequence	Alternative sequence	Information
SL4.0ch02	165960	C	T	LS89;ANN=T|stop_gained|HIGH|exon:Solyc02g044030.1.1.1|gene:Solyc02g044030.1|transcript|mRNA:Solyc02g044030.1.1|protein_coding|1/3|c.631C>T|p.Gln211*|631/1020|631/1020|211/339||,T|downstream_gene_variant|MODIFIER|exon:Solyc02g044050.1.1.1|gene:Solyc02g044050.1|transcript|mRNA:Solyc02g044050.1.1|protein_coding||c.*3653C>T|||||3653|,T|downstream_gene_variant|MODIFIER|exon:Solyc02g044040.3.1.1|gene:S…
SL4.0ch02	181813	A	G	LS89;ANN=G|splice_acceptor_variant&intron_variant|HIGH|exon:Solyc02g044000.3.1.1|gene:Solyc02g044000.3|transcript|mRNA:Solyc02g044000.3.1|protein_coding|8/8|c.1638-2A>G||||||;LOF=(exon:Solyc02g044000.3.1.1|gene:Solyc02g044000.3|1|1.00)
SL4.0ch02	181987	T	G	LS89;ANN=G|stop_lost&splice_region_variant|HIGH|exon:Solyc02g044000.3.1.1|gene:Solyc02g044000.3|transcript|mRNA:Solyc02g044000.3.1|protein_coding|9/9|c.1810T>G|p.Ter604Gluext*?|1810/1812|1810/1812|604/603||
SL4.0ch02	2015994	T	A	LS89;ANN=A|stop_gained|HIGH|exon:Solyc02g150121.1.1.1|gene:Solyc02g150121.1|transcript|mRNA:Solyc02g150121.1.1|protein_coding|1/2|c.47T>A|p.Leu16*|47/1870|47/348|16/115||WARNING_TRANSCRIPT_NO_START_CODON
SL4.0ch02	4969612	A	G	LS89;ANN=G|stop_lost&splice_region_variant|HIGH|exon:Solyc02g050330.1.1.1|gene:Solyc02g050330.1|transcript|mRNA:Solyc02g050330.1.1|protein_coding|1/1|c.155A>G|p.Ter52Trpext*?|155/156|155/156|52/51||
SL4.0ch02	5902645	A	T	LS89;ANN=T|splice_acceptor_variant&intron_variant|HIGH|exon:Solyc02g005003.1.1.1|gene:Solyc02g005003.1|transcript|mRNA:Solyc02g005003.1.1|protein_coding|3/4|c.221-2A>T||||||;LOF=(exon:Solyc02g005003.1.1.1|gene:Solyc02g005003.1|1|1.00)
SL4.0ch02	6541322	A	G	LS89;ANN=G|splice_acceptor_variant&intron_variant|HIGH|exon:Solyc02g005140.3.1.1|gene:Solyc02g005140.3|transcript|mRNA:Solyc02g005140.3.1|protein_coding|1/2|c.-7-2A>G||||||;LOF=(exon:Solyc02g005140.3.1.1|gene:Solyc02g005140.3|1|1.00)
SL4.0ch02	6914693	G	T	LS89;ANN=T|splice_acceptor_variant&intron_variant|HIGH|exon:Solyc02g005145.1.1.1|gene:Solyc02g005145.1|transcript|mRNA:Solyc02g005145.1.1|protein_coding|5/5|c.576-1G>T||||||WARNING_TRANSCRIPT_NO_STOP_CODON;LOF=(exon:Solyc02g005145.1.1.1|gene:Solyc02g005145.1|1|1.00)
SL4.0ch02	7684462	C	A	LS89;ANN=A|stop_gained|HIGH|exon:Solyc02g005330.1.1.1|gene:Solyc02g005330.1|transcript|mRNA:Solyc02g005330.1.1|protein_coding|1/1|c.433G>T|p.Glu145*|433/561|433/561|145/186||
SL4.0ch02	7728241	A	G	LS89;ANN=G|start_lost|HIGH|exon:Solyc02g005335.1.1.1|gene:Solyc02g005335.1|transcript|mRNA:Solyc02g005335.1.1|protein_coding|1/3|c.2T>C|p.Met1?|2/909|2/909|1/302||;LOF=(exon:Solyc02g005335.1.1.1|gene:Solyc02g005335.1|1|1.00)
SL4.0ch02	7899711	A	G	LS89;ANN=G|splice_donor_variant&intron_variant|HIGH|exon:Solyc02g005360.3.1.1|gene:Solyc02g005360.3|transcript|mRNA:Solyc02g005360.3.1|protein_coding|2/4|c.259+2T>C||||||,G|upstream_gene_variant|MODIFIER|exon:Solyc02g005350.3.1.1|gene:Solyc02g005350.3|transcript|mRNA:Solyc02g005350.3.1|protein_coding||c.-4502T>C|||||4374|;LOF=(exon:Solyc02g005360.3.1.1|gene:Solyc02g005360.3|1|1.00)
SL4.0ch02	9490144	G	A	LS89;ANN=A|stop_gained|HIGH|exon:Solyc02g005570.1.1.1|gene:Solyc02g005570.1|transcript|mRNA:Solyc02g005570.1.1|protein_coding|1/1|c.205C>T|p.Arg69*|205/519|205/519|69/172||
SL4.0ch02	12605861	C	T	LS89;ANN=T|stop_gained|HIGH|exon:Solyc02g011720.1.1.1|gene:Solyc02g011720.1|transcript|mRNA:Solyc02g011720.1.1|protein_coding|1/2|c.27G>A|p.Trp9*|27/360|27/360|9/119||,T|upstream_gene_variant|MODIFIER|exon:Solyc02g011710.1.1.1|gene:Solyc02g011710.1|transcript|mRNA:Solyc02g011710.1.1|protein_coding||c.-769G>A|||||769|,T|upstream_gene_variant|MODIFIER|exon:Solyc02g150101.1.1.1|gene:Solyc02g150101.1…
SL4.0ch02	12611758	C	A	LS89;ANN=A|stop_gained|HIGH|exon:Solyc02g011770.1.1.1|gene:Solyc02g011770.1|transcript|mRNA:Solyc02g011770.1.1|protein_coding|1/1|c.292G>T|p.Gly98*|292/531|292/531|98/176||,A|upstream_gene_variant|MODIFIER|exon:Solyc02g011740.1.1.1|gene:Solyc02g011740.1|transcript|mRNA:Solyc02g011740.1.1|protein_coding||c.-2354G>T|||||2354|,A|upstream_gene_variant|MODIFIER|exon:Solyc02g011750.1.1.1|gene:Solyc02g0…
SL4.0ch02	12612596	C	G	LS89;ANN=G|splice_acceptor_variant&intron_variant|HIGH|exon:Solyc02g011780.3.1.1|gene:Solyc02g011780.3|transcript|mRNA:Solyc02g011780.3.1|protein_coding|1/1|c.139-1G>C||||||,G|upstream_gene_variant|MODIFIER|exon:Solyc02g011740.1.1.1|gene:Solyc02g011740.1|transcript|mRNA:Solyc02g011740.1.1|protein_coding||c.-3192G>C|||||3192|,G|upstream_gene_variant|MODIFIER|exon:Solyc02g011750.1.1.1|gene:Solyc02g…
SL4.0ch02	12614718	G	T	LS89;ANN=T|stop_gained|HIGH|exon:Solyc02g011800.1.1.1|gene:Solyc02g011800.1|transcript|mRNA:Solyc02g011800.1.1|protein_coding|2/2|c.392C>A|p.Ser131*|392/414|392/414|131/137||,T|upstream_gene_variant|MODIFIER|exon:Solyc02g011750.1.1.1|gene:Solyc02g011750.1|transcript|mRNA:Solyc02g011750.1.1|protein_coding||c.-4990C>A|||||4990|,T|upstream_gene_variant|MODIFIER|exon:Solyc02g011760.1.1.1|gene:Solyc02…
SL4.0ch02	12615782	A	T	LS89;ANN=T|stop_lost&splice_region_variant|HIGH|exon:Solyc02g011810.3.1.1|gene:Solyc02g011810.3|transcript|mRNA:Solyc02g011810.3.1|protein_coding|1/1|c.169T>A|p.Ter57Lysext*?|169/171|169/171|57/56||,T|upstream_gene_variant|MODIFIER|exon:Solyc02g011760.1.1.1|gene:Solyc02g011760.1|transcript|mRNA:Solyc02g011760.1.1|protein_coding||c.-4429T>A|||||4429|,T|upstream_gene_variant|MODIFIER|exon:Solyc02g0…
SL4.0ch02	12618117	T	A	LS89;ANN=A|stop_lost&splice_region_variant|HIGH|exon:Solyc02g011820.3.1.1|gene:Solyc02g011820.3|transcript|mRNA:Solyc02g011820.3.1|protein_coding|1/1|c.518A>T|p.Ter173Leuext*?|518/519|518/519|173/172||,A|upstream_gene_variant|MODIFIER|exon:Solyc02g011790.2.1.1|gene:Solyc02g011790.2|transcript|mRNA:Solyc02g011790.2.1|protein_coding||c.-4601A>T|||||4601|WARNING_TRANSCRIPT_NO_START_CODON,A|upstream_…
SL4.0ch02	12619348	G	T	LS89;ANN=T|stop_gained|HIGH|exon:Solyc02g011840.1.1.1|gene:Solyc02g011840.1|transcript|mRNA:Solyc02g011840.1.1|protein_coding|2/2|c.158C>A|p.Ser53*|158/423|158/423|53/140||,T|upstream_gene_variant|MODIFIER|exon:Solyc02g011800.1.1.1|gene:Solyc02g011800.1|transcript|mRNA:Solyc02g011800.1.1|protein_coding||c.-4180C>A|||||4180|,T|upstream_gene_variant|MODIFIER|exon:Solyc02g011810.3.1.1|gene:Solyc02g0…
SL4.0ch02	12620351	T	C	LS89;ANN=C|stop_lost&splice_region_variant|HIGH|exon:Solyc02g011845.1.1.1|gene:Solyc02g011845.1|transcript|mRNA:Solyc02g011845.1.1|protein_coding|2/2|c.201A>G|p.Ter67Trpext*?|201/201|201/201|67/66||,C|upstream_gene_variant|MODIFIER|exon:Solyc02g011810.3.1.1|gene:Solyc02g011810.3|transcript|mRNA:Solyc02g011810.3.1|protein_coding||c.-4401A>G|||||4401|,C|upstream_gene_variant|MODIFIER|exon:Solyc02g0…
SL4.0ch02	12621930	A	T	LS89;ANN=T|start_lost|HIGH|exon:Solyc02g011860.1.1.1|gene:Solyc02g011860.1|transcript|mRNA:Solyc02g011860.1.1|protein_coding|1/1|c.2T>A|p.Met1?|2/354|2/354|1/117||,T|upstream_gene_variant|MODIFIER|exon:Solyc02g011820.3.1.1|gene:Solyc02g011820.3|transcript|mRNA:Solyc02g011820.3.1|protein_coding||c.-3296T>A|||||3296|,T|upstream_gene_variant|MODIFIER|exon:Solyc02g011830.1.1.1|gene:Solyc02g011830.1|t…
SL4.0ch02	12635906	T	A	LS89;ANN=A|stop_gained|HIGH|exon:Solyc02g011890.1.1.1|gene:Solyc02g011890.1|transcript|mRNA:Solyc02g011890.1.1|protein_coding|1/1|c.71T>A|p.Leu24*|71/177|71/177|24/58||,A|upstream_gene_variant|MODIFIER|exon:Solyc02g011900.1.1.1|gene:Solyc02g011900.1|transcript|mRNA:Solyc02g011900.1.1|protein_coding||c.-299T>A|||||299|,A|upstream_gene_variant|MODIFIER|exon:Solyc02g011910.1.1.1|gene:Solyc02g011910.…
SL4.0ch02	12651878	G	A	LS89;ANN=A|stop_gained|HIGH|exon:Solyc02g011940.3.1.1|gene:Solyc02g011940.3|transcript|mRNA:Solyc02g011940.3.1|protein_coding|1/1|c.145C>T|p.Gln49*|145/303|145/303|49/100||,A|upstream_gene_variant|MODIFIER|exon:Solyc02g150102.1.1.1|gene:Solyc02g150102.1|transcript|mRNA:Solyc02g150102.1.1|protein_coding||c.-2991G>A|||||2991|,A|downstream_gene_variant|MODIFIER|exon:Solyc02g011950.1.1.1|gene:Solyc02…
SL4.0ch02	12657110	C	T	LS89;ANN=T|stop_gained|HIGH|exon:Solyc02g011990.1.1.1|gene:Solyc02g011990.1|transcript|mRNA:Solyc02g011990.1.1|protein_coding|4/4|c.563G>A|p.Trp188*|563/786|563/786|188/261||,T|upstream_gene_variant|MODIFIER|exon:Solyc02g011950.1.1.1|gene:Solyc02g011950.1|transcript|mRNA:Solyc02g011950.1.1|protein_coding||c.-4756G>A|||||4756|,T|upstream_gene_variant|MODIFIER|exon:Solyc02g011960.1.1.1|gene:Solyc02…
SL4.0ch02	12657199	A	T	LS89;ANN=T|stop_gained|HIGH|exon:Solyc02g011990.1.1.1|gene:Solyc02g011990.1|transcript|mRNA:Solyc02g011990.1.1|protein_coding|4/4|c.474T>A|p.Cys158*|474/786|474/786|158/261||,T|upstream_gene_variant|MODIFIER|exon:Solyc02g011950.1.1.1|gene:Solyc02g011950.1|transcript|mRNA:Solyc02g011950.1.1|protein_coding||c.-4845T>A|||||4845|,T|upstream_gene_variant|MODIFIER|exon:Solyc02g011960.1.1.1|gene:Solyc02…
SL4.0ch02	12666070	G	T	LS89;ANN=T|stop_gained|HIGH|exon:Solyc02g012000.1.1.1|gene:Solyc02g012000.1|transcript|mRNA:Solyc02g012000.1.1|protein_coding|1/2|c.153C>A|p.Cys51*|153/321|153/321|51/106||,T|downstream_gene_variant|MODIFIER|exon:Solyc02g012010.3.1.1|gene:Solyc02g012010.3|transcript|mRNA:Solyc02g012010.3.1|protein_coding||c.*316C>A|||||316|,T|downstream_gene_variant|MODIFIER|exon:Solyc02g012020.3.1.1|gene:Solyc02…
SL4.0ch02	12666670	G	A	LS89;ANN=A|stop_gained|HIGH|exon:Solyc02g012010.3.1.1|gene:Solyc02g012010.3|transcript|mRNA:Solyc02g012010.3.1|protein_coding|1/1|c.22C>T|p.Gln8*|22/306|22/306|8/101||,A|upstream_gene_variant|MODIFIER|exon:Solyc02g012000.1.1.1|gene:Solyc02g012000.1|transcript|mRNA:Solyc02g012000.1.1|protein_coding||c.-448C>T|||||448|,A|downstream_gene_variant|MODIFIER|exon:Solyc02g012020.3.1.1|gene:Solyc02g012020…
SL4.0ch02	12667511	A	C	LS89;ANN=C|stop_gained|HIGH|exon:Solyc02g012020.3.1.1|gene:Solyc02g012020.3|transcript|mRNA:Solyc02g012020.3.1|protein_coding|2/3|c.308T>G|p.Leu103*|308/606|308/606|103/201||,C|upstream_gene_variant|MODIFIER|exon:Solyc02g012000.1.1.1|gene:Solyc02g012000.1|transcript|mRNA:Solyc02g012000.1.1|protein_coding||c.-1289T>G|||||1289|,C|upstream_gene_variant|MODIFIER|exon:Solyc02g012010.3.1.1|gene:Solyc02…
SL4.0ch02	13731916	G	T	LS89;ANN=T|stop_gained|HIGH|exon:Solyc02g014020.3.1.1|gene:Solyc02g014020.3|transcript|mRNA:Solyc02g014020.3.1|protein_coding|6/6|c.843C>A|p.Cys281*|843/906|843/906|281/301||
SL4.0ch02	13840835	C	T	LS89;ANN=T|stop_gained|HIGH|exon:Solyc02g014060.1.1.1|gene:Solyc02g014060.1|transcript|mRNA:Solyc02g014060.1.1|protein_coding|2/2|c.473G>A|p.Trp158*|473/555|473/555|158/184||
SL4.0ch02	13841062	A	T	LS89;ANN=T|stop_gained|HIGH|exon:Solyc02g014060.1.1.1|gene:Solyc02g014060.1|transcript|mRNA:Solyc02g014060.1.1|protein_coding|2/2|c.246T>A|p.Tyr82*|246/555|246/555|82/184||
SL4.0ch02	15098499	C	A	LS89;ANN=A|stop_gained|HIGH|exon:Solyc02g014410.1.1.1|gene:Solyc02g014410.1|transcript|mRNA:Solyc02g014410.1.1|protein_coding|2/2|c.242C>A|p.Ser81*|242/264|242/264|81/87||
SL4.0ch02	18202753	C	G	LS89;ANN=G|splice_acceptor_variant&intron_variant|HIGH|exon:Solyc02g014871.1.1.1|gene:Solyc02g014871.1|transcript|mRNA:Solyc02g014871.1.1|protein_coding|1/2|c.132-1G>C||||||;LOF=(exon:Solyc02g014871.1.1.1|gene:Solyc02g014871.1|1|1.00)
SL4.0ch02	18746387	C	T	LS89;ANN=T|stop_gained|HIGH|exon:Solyc02g020930.1.1.1|gene:Solyc02g020930.1|transcript|mRNA:Solyc02g020930.1.1|protein_coding|1/1|c.172C>T|p.Gln58*|172/348|172/348|58/115||,T|downstream_gene_variant|MODIFIER|exon:Solyc02g020920.1.1.1|gene:Solyc02g020920.1|transcript|mRNA:Solyc02g020920.1.1|protein_coding||c.*4514C>T|||||4514|
SL4.0ch02	18746510	G	T	LS89;ANN=T|stop_gained|HIGH|exon:Solyc02g020930.1.1.1|gene:Solyc02g020930.1|transcript|mRNA:Solyc02g020930.1.1|protein_coding|1/1|c.295G>T|p.Glu99*|295/348|295/348|99/115||,T|downstream_gene_variant|MODIFIER|exon:Solyc02g020920.1.1.1|gene:Solyc02g020920.1|transcript|mRNA:Solyc02g020920.1.1|protein_coding||c.*4637G>T|||||4637|
SL4.0ch02	20285095	T	A	LS89;ANN=A|stop_gained|HIGH|exon:Solyc02g021190.1.1.1|gene:Solyc02g021190.1|transcript|mRNA:Solyc02g021190.1.1|protein_coding|2/4|c.202A>T|p.Lys68*|202/789|202/789|68/262||;LOF=(exon:Solyc02g021190.1.1.1|gene:Solyc02g021190.1|1|1.00);NMD=(exon:Solyc02g021190.1.1.1|gene:Solyc02g021190.1|1|1.00)
SL4.0ch02	20883471	A	G	LS89;ANN=G|stop_lost&splice_region_variant|HIGH|exon:Solyc02g021330.1.1.1|gene:Solyc02g021330.1|transcript|mRNA:Solyc02g021330.1.1|protein_coding|1/1|c.460T>C|p.Ter154Argext*?|460/462|460/462|154/153||
SL4.0ch02	21336331	T	C	LS89;ANN=C|splice_donor_variant&intron_variant|HIGH|exon:Solyc02g150110.1.1.1|gene:Solyc02g150110.1|transcript|mRNA:Solyc02g150110.1.1|protein_coding|1/2|c.149+2T>C||||||WARNING_TRANSCRIPT_NO_START_CODON;LOF=(exon:Solyc02g150110.1.1.1|gene:Solyc02g150110.1|1|1.00)
SL4.0ch02	22324129	G	T	LS89;ANN=T|stop_gained|HIGH|exon:Solyc02g021780.3.1.1|gene:Solyc02g021780.3|transcript|mRNA:Solyc02g021780.3.1|protein_coding|1/2|c.55G>T|p.Gly19*|55/396|55/396|19/131||WARNING_TRANSCRIPT_NO_STOP_CODON;LOF=(exon:Solyc02g021780.3.1.1|gene:Solyc02g021780.3|1|1.00);NMD=(exon:Solyc02g021780.3.1.1|gene:Solyc02g021780.3|1|1.00)
SL4.0ch02	22390840	T	C	LS89;ANN=C|stop_lost&splice_region_variant|HIGH|exon:Solyc02g021785.1.1.1|gene:Solyc02g021785.1|transcript|mRNA:Solyc02g021785.1.1|protein_coding|3/3|c.376T>C|p.Ter126Argext*?|376/378|376/378|126/125||
SL4.0ch02	22818929	G	T	LS89;ANN=T|stop_gained|HIGH|exon:Solyc02g022880.1.1.1|gene:Solyc02g022880.1|transcript|mRNA:Solyc02g022880.1.1|protein_coding|1/1|c.248C>A|p.Ser83*|248/300|248/300|83/99||
SL4.0ch02	23402703	T	C	LS89;ANN=C|splice_donor_variant&intron_variant|HIGH|exon:Solyc02g024050.3.1.1|gene:Solyc02g024050.3|transcript|mRNA:Solyc02g024050.3.1|protein_coding|5/5|c.*152+1T>C||||||;LOF=(exon:Solyc02g024050.3.1.1|gene:Solyc02g024050.3|1|1.00)
SL4.0ch02	23438077	C	A	LS89;ANN=A|stop_gained|HIGH|exon:Solyc02g024060.3.1.1|gene:Solyc02g024060.3|transcript|mRNA:Solyc02g024060.3.1|protein_coding|2/2|c.114C>A|p.Cys38*|132/150|114/132|38/43||
SL4.0ch02	24051315	A	G	LS89;ANN=G|stop_lost&splice_region_variant|HIGH|exon:Solyc02g030270.1.1.1|gene:Solyc02g030270.1|transcript|mRNA:Solyc02g030270.1.1|protein_coding|1/1|c.628T>C|p.Ter210Glnext*?|628/630|628/630|210/209||,G|upstream_gene_variant|MODIFIER|exon:Solyc02g030260.2.1.1|gene:Solyc02g030260.2|transcript|mRNA:Solyc02g030260.2.1|protein_coding||c.-4603T>C|||||4603|
SL4.0ch02	24780979	G	A	LS89;ANN=A|splice_donor_variant&intron_variant|HIGH|exon:Solyc02g030468.1.1.1|gene:Solyc02g030468.1|transcript|mRNA:Solyc02g030468.1.1|protein_coding|1/1|c.63+1G>A||||||;LOF=(exon:Solyc02g030468.1.1.1|gene:Solyc02g030468.1|1|1.00)
SL4.0ch02	24820632	G	T	LS89;ANN=T|stop_gained|HIGH|exon:Solyc02g030490.2.1.1|gene:Solyc02g030490.2|transcript|mRNA:Solyc02g030490.2.1|protein_coding|3/3|c.670G>T|p.Gly224*|670/735|670/735|224/244||WARNING_TRANSCRIPT_NO_START_CODON
SL4.0ch02	24959797	G	A	LS89;ANN=A|stop_gained|HIGH|exon:Solyc02g030550.1.1.1|gene:Solyc02g030550.1|transcript|mRNA:Solyc02g030550.1.1|protein_coding|1/1|c.280C>T|p.Arg94*|280/300|280/300|94/99||
SL4.0ch02	25058749	T	A,C	LS89;ANN=A|stop_lost&splice_region_variant|HIGH|exon:Solyc02g030600.2.1.1|gene:Solyc02g030600.2|transcript|mRNA:Solyc02g030600.2.1|protein_coding|1/1|c.610T>A|p.Ter204Lysext*?|610/612|610/612|204/203||WARNING_TRANSCRIPT_NO_START_CODON,C|stop_lost&splice_region_variant|HIGH|exon:Solyc02g030600.2.1.1|gene:Solyc02g030600.2|transcript|mRNA:Solyc02g030600.2.1|protein_coding|1/1|c.610T>C|p.Ter204Glnext…
SL4.0ch02	25607763	G	A	LS89;ANN=A|stop_gained|HIGH|exon:Solyc02g031800.1.1.1|gene:Solyc02g031800.1|transcript|mRNA:Solyc02g031800.1.1|protein_coding|1/1|c.142C>T|p.Gln48*|142/279|142/279|48/92||,A|downstream_gene_variant|MODIFIER|exon:Solyc02g031810.1.1.1|gene:Solyc02g031810.1|transcript|mRNA:Solyc02g031810.1.1|protein_coding||c.*214C>T|||||214|
SL4.0ch02	25608252	T	C	LS89;ANN=C|start_lost|HIGH|exon:Solyc02g031810.1.1.1|gene:Solyc02g031810.1|transcript|mRNA:Solyc02g031810.1.1|protein_coding|1/1|c.1A>G|p.Met1?|1/276|1/276|1/91||,C|upstream_gene_variant|MODIFIER|exon:Solyc02g031800.1.1.1|gene:Solyc02g031800.1|transcript|mRNA:Solyc02g031800.1.1|protein_coding||c.-348A>G|||||348|;LOF=(exon:Solyc02g031810.1.1.1|gene:Solyc02g031810.1|1|1.00)
SL4.0ch02	25687462	C	T	LS89;ANN=T|start_lost|HIGH|exon:Solyc02g031850.1.1.1|gene:Solyc02g031850.1|transcript|mRNA:Solyc02g031850.1.1|protein_coding|1/1|c.3G>A|p.Met1?|3/294|3/294|1/97||,T|downstream_gene_variant|MODIFIER|exon:Solyc02g031840.3.1.1|gene:Solyc02g031840.3|transcript|mRNA:Solyc02g031840.3.1|protein_coding||c.*1242C>T|||||1133|,T|downstream_gene_variant|MODIFIER|exon:Solyc02g031860.3.1.1|gene:Solyc02g031860.…
SL4.0ch02	25901179	G	A	LS89;ANN=A|splice_acceptor_variant&intron_variant|HIGH|exon:Solyc02g032020.3.1.1|gene:Solyc02g032020.3|transcript|mRNA:Solyc02g032020.3.1|protein_coding|1/2|c.5-1G>A||||||;LOF=(exon:Solyc02g032020.3.1.1|gene:Solyc02g032020.3|1|1.00)
SL4.0ch02	26037054	G	T	LS89;ANN=T|start_lost|HIGH|exon:Solyc02g032060.1.1.1|gene:Solyc02g032060.1|transcript|mRNA:Solyc02g032060.1.1|protein_coding|1/2|c.3G>T|p.Met1?|3/666|3/666|1/221||;LOF=(exon:Solyc02g032060.1.1.1|gene:Solyc02g032060.1|1|1.00)
SL4.0ch02	26037526	G	T	LS89;ANN=T|stop_gained|HIGH|exon:Solyc02g032060.1.1.1|gene:Solyc02g032060.1|transcript|mRNA:Solyc02g032060.1.1|protein_coding|2/2|c.406G>T|p.Glu136*|406/666|406/666|136/221||
SL4.0ch02	26037786	A	C	LS89;ANN=C|stop_lost&splice_region_variant|HIGH|exon:Solyc02g032060.1.1.1|gene:Solyc02g032060.1|transcript|mRNA:Solyc02g032060.1.1|protein_coding|2/2|c.666A>C|p.Ter222Tyrext*?|666/666|666/666|222/221||
SL4.0ch02	26633333	C	T	LS89;ANN=T|splice_acceptor_variant&intron_variant|HIGH|exon:Solyc02g032235.1.1.1|gene:Solyc02g032235.1|transcript|mRNA:Solyc02g032235.1.1|protein_coding|1/1|c.169-1G>A||||||WARNING_TRANSCRIPT_NO_START_CODON;LOF=(exon:Solyc02g032235.1.1.1|gene:Solyc02g032235.1|1|1.00)
SL4.0ch02	26670341	T	A	LS89;ANN=A|stop_gained|HIGH|exon:Solyc02g032270.1.1.1|gene:Solyc02g032270.1|transcript|mRNA:Solyc02g032270.1.1|protein_coding|1/1|c.298A>T|p.Lys100*|298/822|298/822|100/273||
SL4.0ch02	27168682	G	T	LS89;ANN=T|splice_donor_variant&intron_variant|HIGH|exon:Solyc02g032527.1.1.1|gene:Solyc02g032527.1|transcript|mRNA:Solyc02g032527.1.1|protein_coding|4/7|c.342+1G>T||||||WARNING_TRANSCRIPT_NO_STOP_CODON;LOF=(exon:Solyc02g032527.1.1.1|gene:Solyc02g032527.1|1|1.00)
SL4.0ch02	27168734	G	A	LS89;ANN=A|splice_donor_variant&intron_variant|HIGH|exon:Solyc02g032527.1.1.1|gene:Solyc02g032527.1|transcript|mRNA:Solyc02g032527.1.1|protein_coding|5/7|c.366+1G>A||||||WARNING_TRANSCRIPT_NO_STOP_CODON;LOF=(exon:Solyc02g032527.1.1.1|gene:Solyc02g032527.1|1|1.00)
SL4.0ch02	27959544	C	T	LS89;ANN=T|splice_donor_variant&intron_variant|HIGH|exon:Solyc02g032810.1.1.1|gene:Solyc02g032810.1|transcript|mRNA:Solyc02g032810.1.1|protein_coding|1/1|c.36+1G>A||||||,T|upstream_gene_variant|MODIFIER|exon:Solyc02g032820.3.1.1|gene:Solyc02g032820.3|transcript|mRNA:Solyc02g032820.3.1|protein_coding||c.-2033C>T|||||1924|;LOF=(exon:Solyc02g032810.1.1.1|gene:Solyc02g032810.1|1|1.00)
SL4.0ch02	28282606	G	A	LS89;ANN=A|splice_donor_variant&intron_variant|HIGH|exon:Solyc02g033035.1.1.1|gene:Solyc02g033035.1|transcript|mRNA:Solyc02g033035.1.1|protein_coding|1/7|c.297+1G>A||||||WARNING_TRANSCRIPT_NO_STOP_CODON;LOF=(exon:Solyc02g033035.1.1.1|gene:Solyc02g033035.1|1|1.00)
SL4.0ch02	28925804	G	A	LS89;ANN=A|stop_gained|HIGH|exon:Solyc02g036200.1.1.1|gene:Solyc02g036200.1|transcript|mRNA:Solyc02g036200.1.1|protein_coding|4/4|c.535C>T|p.Arg179*|535/540|535/540|179/179||
SL4.0ch02	34807307	T	A	LS89;ANN=A|stop_gained|HIGH|exon:Solyc02g065610.3.1.1|gene:Solyc02g065610.3|transcript|mRNA:Solyc02g065610.3.1|protein_coding|1/2|c.7A>T|p.Lys3*|7/1451|7/1425|3/474||WARNING_TRANSCRIPT_NO_START_CODON,A|downstream_gene_variant|MODIFIER|exon:Solyc02g065620.3.1.1|gene:Solyc02g065620.3|transcript|mRNA:Solyc02g065620.3.1|protein_coding||c.*2609A>T|||||2425|;LOF=(exon:Solyc02g065610.3.1.1|gene:Solyc02g…
SL4.0ch02	34880972	G	A	LS89;ANN=A|splice_donor_variant&intron_variant|HIGH|exon:Solyc02g065690.3.1.1|gene:Solyc02g065690.3|transcript|mRNA:Solyc02g065690.3.1|protein_coding|3/3|c.341+1G>A||||||,A|downstream_gene_variant|MODIFIER|exon:Solyc02g065700.3.1.1|gene:Solyc02g065700.3|transcript|mRNA:Solyc02g065700.3.1|protein_coding||c.*872C>T|||||445|;LOF=(exon:Solyc02g065690.3.1.1|gene:Solyc02g065690.3|1|1.00)
SL4.0ch02	35895251	T	A	LS89;ANN=A|stop_gained|HIGH|exon:Solyc02g067760.4.1.1|gene:Solyc02g067760.4|transcript|mRNA:Solyc02g067760.4.1|protein_coding|1/3|c.91A>T|p.Lys31*|91/920|91/702|31/233||WARNING_TRANSCRIPT_NO_START_CODON;LOF=(exon:Solyc02g067760.4.1.1|gene:Solyc02g067760.4|1|1.00);NMD=(exon:Solyc02g067760.4.1.1|gene:Solyc02g067760.4|1|1.00)
SL4.0ch02	37442441	A	G	LS89;ANN=G|splice_donor_variant&intron_variant|HIGH|exon:Solyc02g069580.3.1.1|gene:Solyc02g069580.3|transcript|mRNA:Solyc02g069580.3.1|protein_coding|7/11|c.500+2T>C||||||,G|downstream_gene_variant|MODIFIER|exon:Solyc02g069570.3.1.1|gene:Solyc02g069570.3|transcript|mRNA:Solyc02g069570.3.1|protein_coding||c.*3172A>G|||||3003|;LOF=(exon:Solyc02g069580.3.1.1|gene:Solyc02g069580.3|1|1.00)
SL4.0ch04	1620190	C	T	LS89;ANN=T|stop_gained|HIGH|exon:Solyc04g007940.4.1.1|gene:Solyc04g007940.4|transcript|mRNA:Solyc04g007940.4.1|protein_coding|1/2|c.776G>A|p.Trp259*|776/1750|776/1623|259/540||WARNING_TRANSCRIPT_NO_START_CODON,T|upstream_gene_variant|MODIFIER|exon:Solyc04g007920.1.1.1|gene:Solyc04g007920.1|transcript|mRNA:Solyc04g007920.1.1|protein_coding||c.-4146G>A|||||4146|,T|upstream_gene_variant|MODIFIER|exo…
SL4.0ch04	1626496	C	T	LS89;ANN=T|splice_acceptor_variant&intron_variant|HIGH|exon:Solyc04g007950.4.1.1|gene:Solyc04g007950.4|transcript|mRNA:Solyc04g007950.4.1|protein_coding|3/3|c.*64-1G>A||||||WARNING_TRANSCRIPT_NO_START_CODON;LOF=(exon:Solyc04g007950.4.1.1|gene:Solyc04g007950.4|1|1.00)
SL4.0ch04	2045268	A	G	LS89;ANN=G|splice_acceptor_variant&intron_variant|HIGH|exon:Solyc04g008370.3.1.1|gene:Solyc04g008370.3|transcript|mRNA:Solyc04g008370.3.1|protein_coding|1/4|c.660-2A>G||||||WARNING_TRANSCRIPT_NO_STOP_CODON,G|downstream_gene_variant|MODIFIER|exon:Solyc04g008380.4.1.1|gene:Solyc04g008380.4|transcript|mRNA:Solyc04g008380.4.1|protein_coding||c.*2460T>C|||||2460|;LOF=(exon:Solyc04g008370.3.1.1|gene:So…
SL4.0ch04	2689067	C	T	LS89;ANN=T|start_lost|HIGH|exon:Solyc04g009140.4.1.1|gene:Solyc04g009140.4|transcript|mRNA:Solyc04g009140.4.1|protein_coding|1/6|c.3G>A|p.Met1?|3/1077|3/681|1/226||,T|upstream_gene_variant|MODIFIER|exon:Solyc04g009150.1.1.1|gene:Solyc04g009150.1|transcript|mRNA:Solyc04g009150.1.1|protein_coding||c.-1582C>T|||||1582|,T|downstream_gene_variant|MODIFIER|exon:Solyc04g009130.4.1.1|gene:Solyc04g009130.…
SL4.0ch04	2859097	T	C	LS89;ANN=C|splice_donor_variant&intron_variant|HIGH|exon:Solyc04g009390.2.1.1|gene:Solyc04g009390.2|transcript|mRNA:Solyc04g009390.2.1|protein_coding|3/4|c.464+2T>C||||||WARNING_TRANSCRIPT_NO_START_CODON;LOF=(exon:Solyc04g009390.2.1.1|gene:Solyc04g009390.2|1|1.00)
SL4.0ch04	2979583	C	T	LS89;ANN=T|start_lost|HIGH|exon:Solyc04g009525.1.1.1|gene:Solyc04g009525.1|transcript|mRNA:Solyc04g009525.1.1|protein_coding|1/2|c.3G>A|p.Met1?|3/246|3/246|1/81||,T|downstream_gene_variant|MODIFIER|exon:Solyc04g009520.3.1.1|gene:Solyc04g009520.3|transcript|mRNA:Solyc04g009520.3.1|protein_coding||c.*1636C>T|||||1521|,T|downstream_gene_variant|MODIFIER|exon:Solyc04g009530.4.1.1|gene:Solyc04g009530.…
SL4.0ch04	4933455	C	T	LS89;ANN=T|start_lost|HIGH|exon:Solyc04g014640.2.1.1|gene:Solyc04g014640.2|transcript|mRNA:Solyc04g014640.2.1|protein_coding|1/2|c.3G>A|p.Met1?|33/586|3/552|1/183||,T|downstream_gene_variant|MODIFIER|exon:Solyc04g014613.1.1.1|gene:Solyc04g014613.1|transcript|mRNA:Solyc04g014613.1.1|protein_coding||c.*2590C>T|||||2590|,T|downstream_gene_variant|MODIFIER|exon:Solyc04g014617.1.1.1|gene:Solyc04g01461…
SL4.0ch04	4943325	T	A	LS89;ANN=A|stop_gained|HIGH|exon:Solyc04g014645.1.1.1|gene:Solyc04g014645.1|transcript|mRNA:Solyc04g014645.1.1|protein_coding|1/2|c.377T>A|p.Leu126*|377/1125|377/1125|126/374||;LOF=(exon:Solyc04g014645.1.1.1|gene:Solyc04g014645.1|1|1.00);NMD=(exon:Solyc04g014645.1.1.1|gene:Solyc04g014645.1|1|1.00)
SL4.0ch04	5177107	C	A	LS89;ANN=A|stop_gained|HIGH|exon:Solyc04g014883.1.1.1|gene:Solyc04g014883.1|transcript|mRNA:Solyc04g014883.1.1|protein_coding|2/2|c.409G>T|p.Glu137*|606/913|409/714|137/237||WARNING_TRANSCRIPT_NO_STOP_CODON,A|upstream_gene_variant|MODIFIER|exon:Solyc04g014887.1.1.1|gene:Solyc04g014887.1|transcript|mRNA:Solyc04g014887.1.1|protein_coding||c.-2914C>A|||||2267|WARNING_TRANSCRIPT_NO_STOP_CODON
SL4.0ch04	5268766	A	G	LS89;ANN=G|splice_acceptor_variant&intron_variant|HIGH|exon:Solyc04g015030.4.1.1|gene:Solyc04g015030.4|transcript|mRNA:Solyc04g015030.4.1|protein_coding|3/6|c.188-2A>G||||||WARNING_TRANSCRIPT_NO_START_CODON;LOF=(exon:Solyc04g015030.4.1.1|gene:Solyc04g015030.4|1|1.00)
SL4.0ch04	5489121	C	A	LS89;ANN=A|stop_gained|HIGH|exon:Solyc04g015250.1.1.1|gene:Solyc04g015250.1|transcript|mRNA:Solyc04g015250.1.1|protein_coding|1/2|c.128C>A|p.Ser43*|128/834|128/834|43/277||;LOF=(exon:Solyc04g015250.1.1.1|gene:Solyc04g015250.1|1|1.00);NMD=(exon:Solyc04g015250.1.1.1|gene:Solyc04g015250.1|1|1.00)
SL4.0ch04	5489163	T	G	LS89;ANN=G|stop_gained|HIGH|exon:Solyc04g015250.1.1.1|gene:Solyc04g015250.1|transcript|mRNA:Solyc04g015250.1.1|protein_coding|1/2|c.170T>G|p.Leu57*|170/834|170/834|57/277||;LOF=(exon:Solyc04g015250.1.1.1|gene:Solyc04g015250.1|1|1.00);NMD=(exon:Solyc04g015250.1.1.1|gene:Solyc04g015250.1|1|1.00)
SL4.0ch04	5548155	G	T	LS89;ANN=T|splice_donor_variant&intron_variant|HIGH|exon:Solyc04g015305.1.1.1|gene:Solyc04g015305.1|transcript|mRNA:Solyc04g015305.1.1|protein_coding|2/2|c.*147+1G>T||||||WARNING_TRANSCRIPT_NO_START_CODON,T|downstream_gene_variant|MODIFIER|exon:Solyc04g015330.3.1.1|gene:Solyc04g015330.3|transcript|mRNA:Solyc04g015330.3.1|protein_coding||c.*2936C>A|||||2500|;LOF=(exon:Solyc04g015305.1.1.1|gene:Sol…
SL4.0ch04	5975983	G	T	LS89;ANN=T|splice_donor_variant&intron_variant|HIGH|exon:Solyc04g015660.3.1.1|gene:Solyc04g015660.3|transcript|mRNA:Solyc04g015660.3.1|protein_coding|1/8|c.129+1G>T||||||;LOF=(exon:Solyc04g015660.3.1.1|gene:Solyc04g015660.3|1|1.00)
SL4.0ch04	9774788	A	C	LS89;ANN=C|stop_lost|HIGH|exon:Solyc04g018155.1.1.1|gene:Solyc04g018155.1|transcript|mRNA:Solyc04g018155.1.1|protein_coding|4/4|c.237A>C|p.Ter79Cysext*?|237/1930|237/237|79/78||WARNING_TRANSCRIPT_NO_START_CODON
SL4.0ch04	12292025	C	A	LS89;ANN=A|stop_gained|HIGH|exon:Solyc04g039800.3.1.1|gene:Solyc04g039800.3|transcript|mRNA:Solyc04g039800.3.1|protein_coding|1/2|c.6C>A|p.Tyr2*|6/462|6/462|2/153||,A|upstream_gene_variant|MODIFIER|exon:Solyc04g039790.3.1.1|gene:Solyc04g039790.3|transcript|mRNA:Solyc04g039790.3.1|protein_coding||c.-2793C>A|||||2793|,A|downstream_gene_variant|MODIFIER|exon:Solyc04g039830.3.1.1|gene:Solyc04g039830.…
SL4.0ch04	12565983	G	T	LS89;ANN=T|stop_gained|HIGH|exon:Solyc04g039695.1.1.1|gene:Solyc04g039695.1|transcript|mRNA:Solyc04g039695.1.1|protein_coding|1/2|c.115G>T|p.Glu39*|115/408|115/408|39/135||,T|upstream_gene_variant|MODIFIER|exon:Solyc04g039697.1.1.1|gene:Solyc04g039697.1|transcript|mRNA:Solyc04g039697.1.1|protein_coding||c.-6801G>T|||||2189|,T|downstream_gene_variant|MODIFIER|exon:Solyc04g039693.1.1.1|gene:Solyc04…
SL4.0ch04	12572784	A	G	LS89;ANN=G|start_lost|HIGH|exon:Solyc04g039697.1.1.1|gene:Solyc04g039697.1|transcript|mRNA:Solyc04g039697.1.1|protein_coding|2/2|c.1A>G|p.Met1?|287/1002|1/468|1/155||;LOF=(exon:Solyc04g039697.1.1.1|gene:Solyc04g039697.1|1|1.00)
SL4.0ch04	12573251	A	G	LS89;ANN=G|stop_lost|HIGH|exon:Solyc04g039697.1.1.1|gene:Solyc04g039697.1|transcript|mRNA:Solyc04g039697.1.1|protein_coding|2/2|c.468A>G|p.Ter156Trpext*?|754/1002|468/468|156/155||
SL4.0ch04	12764693	C	A	LS89;ANN=A|stop_gained|HIGH|exon:Solyc04g039670.3.1.1|gene:Solyc04g039670.3|transcript|mRNA:Solyc04g039670.3.1|protein_coding|2/13|c.32C>A|p.Ser11*|227/1618|32/1266|11/421||;LOF=(exon:Solyc04g039670.3.1.1|gene:Solyc04g039670.3|1|1.00);NMD=(exon:Solyc04g039670.3.1.1|gene:Solyc04g039670.3|1|1.00)
SL4.0ch04	20636078	G	T	LS89;ANN=T|stop_gained|HIGH|exon:Solyc04g025653.1.1.1|gene:Solyc04g025653.1|transcript|mRNA:Solyc04g025653.1.1|protein_coding|2/3|c.627C>A|p.Cys209*|885/1704|627/657|209/218||
SL4.0ch04	29406666	C	T	LS89;ANN=T|stop_gained|HIGH|exon:Solyc04g024540.1.1.1|gene:Solyc04g024540.1|transcript|mRNA:Solyc04g024540.1.1|protein_coding|6/6|c.1570C>T|p.Arg524*|1570/1842|1570/1842|524/613||,T|downstream_gene_variant|MODIFIER|exon:Solyc04g024560.3.1.1|gene:Solyc04g024560.3|transcript|mRNA:Solyc04g024560.3.1|protein_coding||c.*3246C>T|||||3246|,T|downstream_gene_variant|MODIFIER|exon:Solyc04g024550.1.1.1|gen…
SL4.0ch04	32031877	C	T	LS89;ANN=T|splice_acceptor_variant&intron_variant|HIGH|exon:Solyc04g045410.3.1.1|gene:Solyc04g045410.3|transcript|mRNA:Solyc04g045410.3.1|protein_coding|5/5|c.439-1G>A||||||WARNING_TRANSCRIPT_NO_START_CODON;LOF=(exon:Solyc04g045410.3.1.1|gene:Solyc04g045410.3|1|1.00)
SL4.0ch04	32034653	G	A	LS89;ANN=A|stop_gained|HIGH|exon:Solyc04g045410.3.1.1|gene:Solyc04g045410.3|transcript|mRNA:Solyc04g045410.3.1|protein_coding|1/6|c.22C>T|p.Gln8*|22/633|22/633|8/210||WARNING_TRANSCRIPT_NO_START_CODON,A|downstream_gene_variant|MODIFIER|exon:Solyc04g045420.1.1.1|gene:Solyc04g045420.1|transcript|mRNA:Solyc04g045420.1.1|protein_coding||c.*2271C>T|||||2271|;LOF=(exon:Solyc04g045410.3.1.1|gene:Solyc04…
SL4.0ch04	45152253	C	A	LS89;ANN=A|stop_gained|HIGH|exon:Solyc04g050205.1.1.1|gene:Solyc04g050205.1|transcript|mRNA:Solyc04g050205.1.1|protein_coding|2/2|c.169G>T|p.Glu57*|169/679|169/354|57/117||WARNING_TRANSCRIPT_NO_START_CODON
SL4.0ch04	49681779	G	A	LS89;ANN=A|stop_gained|HIGH|exon:Solyc04g051380.1.1.1|gene:Solyc04g051380.1|transcript|mRNA:Solyc04g051380.1.1|protein_coding|5/5|c.721C>T|p.Gln241*|721/732|721/732|241/243||,A|upstream_gene_variant|MODIFIER|exon:Solyc04g051370.4.1.1|gene:Solyc04g051370.4|transcript|mRNA:Solyc04g051370.4.1|protein_coding||c.-1803C>T|||||1803|WARNING_TRANSCRIPT_NO_START_CODON
SL4.0ch04	50174811	C	T	LS89;ANN=T|stop_gained|HIGH|exon:Solyc04g051640.3.1.1|gene:Solyc04g051640.3|transcript|mRNA:Solyc04g051640.3.1|protein_coding|3/4|c.763C>T|p.Arg255*|821/907|763/849|255/282||,T|upstream_gene_variant|MODIFIER|exon:Solyc04g051650.3.1.1|gene:Solyc04g051650.3|transcript|mRNA:Solyc04g051650.3.1|protein_coding||c.-303C>T|||||303|,T|downstream_gene_variant|MODIFIER|exon:Solyc04g051660.3.1.1|gene:Solyc04…
SL4.0ch04	50294334	C	T	LS89;ANN=T|stop_gained|HIGH|exon:Solyc04g051765.1.1.1|gene:Solyc04g051765.1|transcript|mRNA:Solyc04g051765.1.1|protein_coding|1/2|c.112C>T|p.Gln38*|411/903|112/504|38/167||;LOF=(exon:Solyc04g051765.1.1.1|gene:Solyc04g051765.1|1|1.00);NMD=(exon:Solyc04g051765.1.1.1|gene:Solyc04g051765.1|1|1.00)
SL4.0ch04	50312483	C	T	LS89;ANN=T|splice_acceptor_variant&intron_variant|HIGH|exon:Solyc04g051787.1.1.1|gene:Solyc04g051787.1|transcript|mRNA:Solyc04g051787.1.1|protein_coding|4/4|c.142-1G>A||||||,T|upstream_gene_variant|MODIFIER|exon:Solyc04g051783.1.1.1|gene:Solyc04g051783.1|transcript|mRNA:Solyc04g051783.1.1|protein_coding||c.-1173G>A|||||1173|;LOF=(exon:Solyc04g051787.1.1.1|gene:Solyc04g051787.1|1|1.00)
SL4.0ch04	50529311	T	A	LS89;ANN=A|splice_acceptor_variant&intron_variant|HIGH|exon:Solyc04g052940.1.1.1|gene:Solyc04g052940.1|transcript|mRNA:Solyc04g052940.1.1|protein_coding|10/15|c.536-2A>T||||||;LOF=(exon:Solyc04g052940.1.1.1|gene:Solyc04g052940.1|1|1.00)
SL4.0ch04	50533067	T	C	LS89;ANN=C|splice_acceptor_variant&intron_variant|HIGH|exon:Solyc04g052940.1.1.1|gene:Solyc04g052940.1|transcript|mRNA:Solyc04g052940.1.1|protein_coding|6/15|c.506-1A>G||||||;LOF=(exon:Solyc04g052940.1.1.1|gene:Solyc04g052940.1|1|1.00)
SL4.0ch04	50594131	A	T	LS89;ANN=T|stop_lost|HIGH|exon:Solyc04g053040.3.1.1|gene:Solyc04g053040.3|transcript|mRNA:Solyc04g053040.3.1|protein_coding|2/2|c.305A>T|p.Ter102Leuext*?|305/465|305/306|102/101||
SL4.0ch04	51121814	A	G	LS89;ANN=G|stop_lost|HIGH|exon:Solyc04g054153.1.1.1|gene:Solyc04g054153.1|transcript|mRNA:Solyc04g054153.1.1|protein_coding|2/2|c.622T>C|p.Ter208Glnext*?|622/1382|622/624|208/207||,G|downstream_gene_variant|MODIFIER|exon:Solyc04g054150.2.1.1|gene:Solyc04g054150.2|transcript|mRNA:Solyc04g054150.2.1|protein_coding||c.*2974A>G|||||2974|WARNING_TRANSCRIPT_NO_START_CODON,G|downstream_gene_variant|MODI…
SL4.0ch04	51413776	G	A	LS89;ANN=A|splice_donor_variant&intron_variant|HIGH|exon:Solyc04g150147.1.1.1|gene:Solyc04g150147.1|transcript|mRNA:Solyc04g150147.1.1|protein_coding|1/2|c.567+1G>A||||||WARNING_TRANSCRIPT_NO_START_CODON,A|upstream_gene_variant|MODIFIER|exon:Solyc04g054227.1.1.1|gene:Solyc04g054227.1|transcript|mRNA:Solyc04g054227.1.1|protein_coding||c.-3060G>A|||||3060|;LOF=(exon:Solyc04g150147.1.1.1|gene:Solyc0…
SL4.0ch04	52153841	C	T	LS89;ANN=T|splice_donor_variant&intron_variant|HIGH|exon:Solyc04g054535.1.1.1|gene:Solyc04g054535.1|transcript|mRNA:Solyc04g054535.1.1|protein_coding|3/3|c.74+1G>A||||||;LOF=(exon:Solyc04g054535.1.1.1|gene:Solyc04g054535.1|1|1.00)
SL4.0ch04	52283113	C	T	LS89;ANN=T|stop_gained|HIGH|exon:Solyc04g054680.3.1.1|gene:Solyc04g054680.3|transcript|mRNA:Solyc04g054680.3.1|protein_coding|2/3|c.952C>T|p.Arg318*|952/1077|952/1077|318/358||,T|downstream_gene_variant|MODIFIER|exon:Solyc04g054682.1.1.1|gene:Solyc04g054682.1|transcript|mRNA:Solyc04g054682.1.1|protein_coding||c.*2485G>A|||||2177|
SL4.0ch04	52390839	T	C	LS89;ANN=C|stop_lost|HIGH|exon:Solyc04g054720.4.1.1|gene:Solyc04g054720.4|transcript|mRNA:Solyc04g054720.4.1|protein_coding|6/6|c.907T>C|p.Ter303Argext*?|907/959|907/909|303/302||,C|upstream_gene_variant|MODIFIER|exon:Solyc04g054725.1.1.1|gene:Solyc04g054725.1|transcript|mRNA:Solyc04g054725.1.1|protein_coding||c.-356T>C|||||356|,C|downstream_gene_variant|MODIFIER|exon:Solyc04g054710.3.1.1|gene:So…
SL4.0ch04	52616399	C	G	LS89;ANN=G|stop_gained|HIGH|exon:Solyc04g054850.1.1.1|gene:Solyc04g054850.1|transcript|mRNA:Solyc04g054850.1.1|protein_coding|2/2|c.111C>G|p.Tyr37*|111/174|111/174|37/57||
SL4.0ch04	52628517	G	A	LS89;ANN=A|stop_gained|HIGH|exon:Solyc04g054855.1.1.1|gene:Solyc04g054855.1|transcript|mRNA:Solyc04g054855.1.1|protein_coding|1/1|c.768G>A|p.Trp256*|768/789|768/789|256/262||WARNING_TRANSCRIPT_NO_START_CODON,A|upstream_gene_variant|MODIFIER|exon:Solyc04g054865.1.1.1|gene:Solyc04g054865.1|transcript|mRNA:Solyc04g054865.1.1|protein_coding||c.-5135G>A|||||4890|,A|downstream_gene_variant|MODIFIER|exo…
SL4.0ch04	53452086	G	A	LS89;ANN=A|stop_gained|HIGH|exon:Solyc04g056360.4.1.1|gene:Solyc04g056360.4|transcript|mRNA:Solyc04g056360.4.1|protein_coding|3/3|c.1237C>T|p.Gln413*|1237/1457|1237/1242|413/413||WARNING_TRANSCRIPT_NO_START_CODON
SL4.0ch04	62681904	C	T	LS89;ANN=T|start_lost|HIGH|exon:Solyc04g080590.4.1.1|gene:Solyc04g080590.4|transcript|mRNA:Solyc04g080590.4.1|protein_coding|1/4|c.3G>A|p.Met1?|161/1255|3/891|1/296||,T|downstream_gene_variant|MODIFIER|exon:Solyc04g080580.3.1.1|gene:Solyc04g080580.3|transcript|mRNA:Solyc04g080580.3.1|protein_coding||c.*4864C>T|||||4570|;LOF=(exon:Solyc04g080590.4.1.1|gene:Solyc04g080590.4|1|1.00)
SL4.0ch04	62824826	C	T	LS89;ANN=T|stop_gained|HIGH|exon:Solyc04g080750.4.1.1|gene:Solyc04g080750.4|transcript|mRNA:Solyc04g080750.4.1|protein_coding|1/5|c.25C>T|p.Gln9*|25/785|25/717|9/238||WARNING_TRANSCRIPT_NO_START_CODON;LOF=(exon:Solyc04g080750.4.1.1|gene:Solyc04g080750.4|1|1.00);NMD=(exon:Solyc04g080750.4.1.1|gene:Solyc04g080750.4|1|1.00)
SL4.0ch04	62905543	A	G	LS89;ANN=G|splice_donor_variant&intron_variant|HIGH|exon:Solyc04g080877.1.1.1|gene:Solyc04g080877.1|transcript|mRNA:Solyc04g080877.1.1|protein_coding|2/5|c.232+2T>C||||||WARNING_TRANSCRIPT_NO_START_CODON,G|upstream_gene_variant|MODIFIER|exon:Solyc04g080873.1.1.1|gene:Solyc04g080873.1|transcript|mRNA:Solyc04g080873.1.1|protein_coding||c.-1974T>C|||||1973|WARNING_TRANSCRIPT_NO_START_CODON,G|downstr…
SL4.0ch04	63517806	A	G	LS89;ANN=G|start_lost|HIGH|exon:Solyc04g081600.3.1.1|gene:Solyc04g081600.3|transcript|mRNA:Solyc04g081600.3.1|protein_coding|2/4|c.1A>G|p.Met1?|146/583|1/438|1/145||;LOF=(exon:Solyc04g081600.3.1.1|gene:Solyc04g081600.3|1|1.00)
SL4.0ch04	63578305	C	T	LS89;ANN=T|stop_gained|HIGH|exon:Solyc04g081640.3.1.1|gene:Solyc04g081640.3|transcript|mRNA:Solyc04g081640.3.1|protein_coding|2/5|c.102G>A|p.Trp34*|102/477|102/477|34/158||,T|downstream_gene_variant|MODIFIER|exon:Solyc04g081650.3.1.1|gene:Solyc04g081650.3|transcript|mRNA:Solyc04g081650.3.1|protein_coding||c.*1720G>A|||||1495|,T|downstream_gene_variant|MODIFIER|exon:Solyc04g081660.3.1.1|gene:Solyc…
SL4.0ch05	63362813	G	T	LS89;ANN=T|stop_gained|HIGH|exon:Solyc05g053980.1.1.1|gene:Solyc05g053980.1|transcript|mRNA:Solyc05g053980.1.1|protein_coding|1/1|c.194C>A|p.Ser65*|194/369|194/369|65/122||,T|upstream_gene_variant|MODIFIER|exon:Solyc05g053960.3.1.1|gene:Solyc05g053960.3|transcript|mRNA:Solyc05g053960.3.1|protein_coding||c.-7288C>A|||||2077|,T|downstream_gene_variant|MODIFIER|exon:Solyc05g053970.2.1.1|gene:Solyc05…
SL4.0ch05	64761792	T	A	LS89;ANN=A|stop_lost|HIGH|exon:Solyc05g055940.3.1.1|gene:Solyc05g055940.3|transcript|mRNA:Solyc05g055940.3.1|protein_coding|7/7|c.1243T>A|p.Ter415Lysext*?|1453/1875|1243/1245|415/414||,A|downstream_gene_variant|MODIFIER|exon:Solyc05g055950.1.1.1|gene:Solyc05g055950.1|transcript|mRNA:Solyc05g055950.1.1|protein_coding||c.*624A>T|||||624|,A|downstream_gene_variant|MODIFIER|exon:Solyc05g055960.1.1.1|…
SL4.0ch07	64596324	A	T	LS89;ANN=T|stop_lost|HIGH|exon:Solyc07g061805.1.1.1|gene:Solyc07g061805.1|transcript|mRNA:Solyc07g061805.1.1|protein_coding|3/3|c.332A>T|p.Ter111Leuext*?|332/896|332/333|111/110||,T|upstream_gene_variant|MODIFIER|exon:Solyc07g061800.4.1.1|gene:Solyc07g061800.4|transcript|mRNA:Solyc07g061800.4.1|protein_coding||c.-4334T>A|||||4334|WARNING_TRANSCRIPT_NO_START_CODON,T|upstream_gene_variant|MODIFIER|…
SL4.0ch09	3419253	G	T	LS89;ANN=T|stop_gained|HIGH|exon:Solyc09g009910.4.1.1|gene:Solyc09g009910.4|transcript|mRNA:Solyc09g009910.4.1|protein_coding|10/10|c.1845C>A|p.Tyr615*|1965/2040|1845/1920|615/639||,T|upstream_gene_variant|MODIFIER|exon:Solyc09g009900.4.1.1|gene:Solyc09g009900.4|transcript|mRNA:Solyc09g009900.4.1|protein_coding||c.-135C>A|||||135|
SL4.0ch09	3478482	T	A	LS89;ANN=A|stop_gained|HIGH|exon:Solyc09g010000.4.1.1|gene:Solyc09g010000.4|transcript|mRNA:Solyc09g010000.4.1|protein_coding|1/3|c.28A>T|p.Lys10*|28/1271|28/1149|10/382||WARNING_TRANSCRIPT_NO_START_CODON,A|upstream_gene_variant|MODIFIER|exon:Solyc09g009990.4.1.1|gene:Solyc09g009990.4|transcript|mRNA:Solyc09g009990.4.1|protein_coding||c.-2541A>T|||||2541|WARNING_TRANSCRIPT_NO_START_CODON,A|downst…
SL4.0ch09	3769363	G	C	LS89;ANN=C|splice_donor_variant&intron_variant|HIGH|exon:Solyc09g010350.4.1.1|gene:Solyc09g010350.4|transcript|mRNA:Solyc09g010350.4.1|protein_coding|1/4|c.136+1G>C||||||WARNING_TRANSCRIPT_NO_START_CODON;LOF=(exon:Solyc09g010350.4.1.1|gene:Solyc09g010350.4|1|1.00)
SL4.0ch09	3851987	C	T	LS89;ANN=T|splice_donor_variant&intron_variant|HIGH|exon:Solyc09g010460.3.1.1|gene:Solyc09g010460.3|transcript|mRNA:Solyc09g010460.3.1|protein_coding|1/14|c.-112+1C>T||||||,T|downstream_gene_variant|MODIFIER|exon:Solyc09g010440.3.1.1|gene:Solyc09g010440.3|transcript|mRNA:Solyc09g010440.3.1|protein_coding||c.*4784C>T|||||4423|,T|downstream_gene_variant|MODIFIER|exon:Solyc09g010450.1.1.1|gene:Solyc…
SL4.0ch09	3872415	T	C	LS89;ANN=C|stop_lost|HIGH|exon:Solyc09g010470.3.1.1|gene:Solyc09g010470.3|transcript|mRNA:Solyc09g010470.3.1|protein_coding|10/10|c.1300T>C|p.Ter434Argext*?|1613/1772|1300/1302|434/433||,C|upstream_gene_variant|MODIFIER|exon:Solyc09g010480.1.1.1|gene:Solyc09g010480.1|transcript|mRNA:Solyc09g010480.1.1|protein_coding||c.-2055T>C|||||2055|
SL4.0ch09	3975630	G	A	LS89;ANN=A|stop_gained|HIGH|exon:Solyc09g010565.1.1.1|gene:Solyc09g010565.1|transcript|mRNA:Solyc09g010565.1.1|protein_coding|5/5|c.245G>A|p.Trp82*|245/306|245/306|82/101||,A|downstream_gene_variant|MODIFIER|exon:Solyc09g010570.1.1.1|gene:Solyc09g010570.1|transcript|mRNA:Solyc09g010570.1.1|protein_coding||c.*2641C>T|||||2641|
SL4.0ch09	3992199	A	T	LS89;ANN=T|start_lost|HIGH|exon:Solyc09g010605.1.1.1|gene:Solyc09g010605.1|transcript|mRNA:Solyc09g010605.1.1|protein_coding|1/4|c.2T>A|p.Met1?|2/384|2/384|1/127||,T|upstream_gene_variant|MODIFIER|exon:Solyc09g010600.1.1.1|gene:Solyc09g010600.1|transcript|mRNA:Solyc09g010600.1.1|protein_coding||c.-2946T>A|||||2946|,T|downstream_gene_variant|MODIFIER|exon:Solyc09g010610.3.1.1|gene:Solyc09g010610.3…
SL4.0ch09	4170740	G	A	LS89;ANN=A|stop_gained|HIGH|exon:Solyc09g010830.4.1.1|gene:Solyc09g010830.4|transcript|mRNA:Solyc09g010830.4.1|protein_coding|10/20|c.4507C>T|p.Gln1503*|4849/6896|4507/6120|1503/2039||;LOF=(exon:Solyc09g010830.4.1.1|gene:Solyc09g010830.4|1|1.00);NMD=(exon:Solyc09g010830.4.1.1|gene:Solyc09g010830.4|1|1.00)
SL4.0ch09	4244247	G	T	LS89;ANN=T|stop_gained|HIGH|exon:Solyc09g010870.4.1.1|gene:Solyc09g010870.4|transcript|mRNA:Solyc09g010870.4.1|protein_coding|6/15|c.852C>A|p.Tyr284*|946/3134|852/2382|284/793||,T|downstream_gene_variant|MODIFIER|exon:Solyc09g010880.3.1.1|gene:Solyc09g010880.3|transcript|mRNA:Solyc09g010880.3.1|protein_coding||c.*3942C>A|||||3750|;LOF=(exon:Solyc09g010870.4.1.1|gene:Solyc09g010870.4|1|1.00);NMD=(…
SL4.0ch09	4282176	C	A	LS89;ANN=A|stop_gained|HIGH|exon:Solyc09g010910.3.1.1|gene:Solyc09g010910.3|transcript|mRNA:Solyc09g010910.3.1|protein_coding|3/3|c.534C>A|p.Cys178*|534/579|534/579|178/192||
SL4.0ch11	48947530	T	G	LS89;ANN=G|stop_lost&splice_region_variant|HIGH|exon:Solyc11g065450.1.1.1|gene:Solyc11g065450.1|transcript|mRNA:Solyc11g065450.1.1|protein_coding|1/1|c.301T>G|p.Ter101Glyext*?|301/303|301/303|101/100||,G|upstream_gene_variant|MODIFIER|exon:Solyc11g065460.1.1.1|gene:Solyc11g065460.1|transcript|mRNA:Solyc11g065460.1.1|protein_coding||c.-72T>G|||||72|
SL4.0ch11	48948607	A	G	LS89;ANN=G|stop_lost&splice_region_variant|HIGH|exon:Solyc11g065460.1.1.1|gene:Solyc11g065460.1|transcript|mRNA:Solyc11g065460.1.1|protein_coding|2/2|c.593A>G|p.Ter198Trpext*?|593/594|593/594|198/197||,G|downstream_gene_variant|MODIFIER|exon:Solyc11g065450.1.1.1|gene:Solyc11g065450.1|transcript|mRNA:Solyc11g065450.1.1|protein_coding||c.*1075A>G|||||1075|
SL4.0ch11	49140011	G	A	LS89;ANN=A|stop_gained|HIGH|exon:Solyc11g065555.1.1.1|gene:Solyc11g065555.1|transcript|mRNA:Solyc11g065555.1.1|protein_coding|3/3|c.479G>A|p.Trp160*|479/567|479/567|160/188||WARNING_TRANSCRIPT_NO_START_CODON
SL4.0ch11	50640185	T	A,C	LS89;ANN=A|stop_gained|HIGH|exon:Solyc11g066810.2.1.1|gene:Solyc11g066810.2|transcript|mRNA:Solyc11g066810.2.1|protein_coding|2/2|c.87T>A|p.Tyr29*|130/232|87/138|29/45||,C|synonymous_variant|LOW|exon:Solyc11g066810.2.1.1|gene:Solyc11g066810.2|transcript|mRNA:Solyc11g066810.2.1|protein_coding|2/2|c.87T>C|p.Tyr29Tyr|130/232|87/138|29/45||
SL4.0ch11	50972694	G	A	LS89;ANN=A|splice_donor_variant&intron_variant|HIGH|exon:Solyc11g067190.3.1.1|gene:Solyc11g067190.3|transcript|mRNA:Solyc11g067190.3.1|protein_coding|4/9|c.487+2C>T||||||WARNING_TRANSCRIPT_NO_STOP_CODON;LOF=(exon:Solyc11g067190.3.1.1|gene:Solyc11g067190.3|1|1.00)
SL4.0ch11	51081569	C	T	LS89;ANN=T|splice_donor_variant&intron_variant|HIGH|exon:Solyc11g067310.3.1.1|gene:Solyc11g067310.3|transcript|mRNA:Solyc11g067310.3.1|protein_coding|1/10|c.294+1G>A||||||WARNING_TRANSCRIPT_MULTIPLE_STOP_CODONS;LOF=(exon:Solyc11g067310.3.1.1|gene:Solyc11g067310.3|1|1.00)
SL4.0ch11	51207079	A	G	LS89;ANN=G|stop_lost&splice_region_variant|HIGH|exon:Solyc11g068410.1.1.1|gene:Solyc11g068410.1|transcript|mRNA:Solyc11g068410.1.1|protein_coding|2/2|c.262T>C|p.Ter88Glnext*?|262/264|262/264|88/87||,G|upstream_gene_variant|MODIFIER|exon:Solyc11g068400.2.1.1|gene:Solyc11g068400.2|transcript|mRNA:Solyc11g068400.2.1|protein_coding||c.-988T>C|||||853|,G|upstream_gene_variant|MODIFIER|exon:Solyc11g068…
SL4.0ch11	51333894	A	G	LS89;ANN=G|splice_acceptor_variant&intron_variant|HIGH|exon:Solyc11g068625.1.1.1|gene:Solyc11g068625.1|transcript|mRNA:Solyc11g068625.1.1|protein_coding|2/8|c.134-2A>G||||||,G|upstream_gene_variant|MODIFIER|exon:Solyc11g068620.2.1.1|gene:Solyc11g068620.2|transcript|mRNA:Solyc11g068620.2.1|protein_coding||c.-2930T>C|||||2886|;LOF=(exon:Solyc11g068625.1.1.1|gene:Solyc11g068625.1|1|1.00)
SL4.0ch11	51399552	A	C	LS89;ANN=C|stop_lost|HIGH|exon:Solyc11g068700.2.1.1|gene:Solyc11g068700.2|transcript|mRNA:Solyc11g068700.2.1|protein_coding|1/2|c.112T>G|p.Ter38Glyext*?|112/158|112/114|38/37||,C|upstream_gene_variant|MODIFIER|exon:Solyc11g068710.3.1.1|gene:Solyc11g068710.3|transcript|mRNA:Solyc11g068710.3.1|protein_coding||c.-476A>C|||||476|
SL4.0ch11	51528144	T	A	LS89;ANN=A|stop_gained|HIGH|exon:Solyc11g068897.1.1.1|gene:Solyc11g068897.1|transcript|mRNA:Solyc11g068897.1.1|protein_coding|1/2|c.5T>A|p.Leu2*|1838/2079|5/246|2/81||,A|downstream_gene_variant|MODIFIER|exon:Solyc11g068900.1.1.1|gene:Solyc11g068900.1|transcript|mRNA:Solyc11g068900.1.1|protein_coding||c.*2510A>T|||||2510|,A|downstream_gene_variant|MODIFIER|exon:Solyc11g068905.1.1.1|gene:Solyc11g06…
SL4.0ch11	53623832	C	A	LS89;ANN=A|stop_gained|HIGH|exon:Solyc11g072360.1.1.1|gene:Solyc11g072360.1|transcript|mRNA:Solyc11g072360.1.1|protein_coding|1/1|c.230C>A|p.Ser77*|230/327|230/327|77/108||,A|upstream_gene_variant|MODIFIER|exon:Solyc11g072370.1.1.1|gene:Solyc11g072370.1|transcript|mRNA:Solyc11g072370.1.1|protein_coding||c.-943C>A|||||943|,A|downstream_gene_variant|MODIFIER|exon:Solyc11g072350.1.1.1|gene:Solyc11g0…
SL4.0ch00	5847851	TTG	T	LS89;ANN=T|frameshift_variant|HIGH|exon:Solyc00g500259.1.1.1|gene:Solyc00g500259.1|transcript|mRNA:Solyc00g500259.1.1|protein_coding|2/7|c.419_420delTG|p.Leu140fs|419/1044|419/1044|140/347||;LOF=(exon:Solyc00g500259.1.1.1|gene:Solyc00g500259.1|1|1.00)
SL4.0ch01	88869506	C	CA	LS89;ANN=CA|frameshift_variant|HIGH|exon:Solyc01g109630.4.1.1|gene:Solyc01g109630.4|transcript|mRNA:Solyc01g109630.4.1|protein_coding|1/6|c.13dupT|p.Cys5fs|13/2168|13/2121|5/706||WARNING_TRANSCRIPT_NO_START_CODON,CA|upstream_gene_variant|MODIFIER|exon:Solyc01g109620.3.1.1|gene:Solyc01g109620.3|transcript|mRNA:Solyc01g109620.3.1|protein_coding||c.-4020dupT|||||3917|,CA|upstream_gene_variant|MODIFI…
SL4.0ch01	88955076	T	TAAAGAGAATGAGA	LS89;ANN=TAAAGAGAATGAGA|frameshift_variant|HIGH|exon:Solyc01g109730.1.1.1|gene:Solyc01g109730.1|transcript|mRNA:Solyc01g109730.1.1|protein_coding|1/2|c.6_7insAAGAGAATGAGAA|p.Leu3fs|7/918|7/918|3/305||INFO_REALIGN_3_PRIME,TAAAGAGAATGAGA|upstream_gene_variant|MODIFIER|exon:Solyc01g109720.3.1.1|gene:Solyc01g109720.3|transcript|mRNA:Solyc01g109720.3.1|protein_coding||c.-3497_-3496insTCTCATTCTCTTT||||…
SL4.0ch02	160376	CA	C	LS89;ANN=C|frameshift_variant|HIGH|exon:Solyc02g044050.1.1.1|gene:Solyc02g044050.1|transcript|mRNA:Solyc02g044050.1.1|protein_coding|4/11|c.685delA|p.Thr229fs|685/1476|685/1476|229/491||INFO_REALIGN_3_PRIME,C|upstream_gene_variant|MODIFIER|exon:Solyc02g044040.3.1.1|gene:Solyc02g044040.3|transcript|mRNA:Solyc02g044040.3.1|protein_coding||c.-1998delA|||||1998|,C|upstream_gene_variant|MODIFIER|exon:…
SL4.0ch02	162874	GA	G	LS89;ANN=G|frameshift_variant|HIGH|exon:Solyc02g044040.3.1.1|gene:Solyc02g044040.3|transcript|mRNA:Solyc02g044040.3.1|protein_coding|2/5|c.383delA|p.Asn128fs|383/753|383/753|128/250||INFO_REALIGN_3_PRIME,G|upstream_gene_variant|MODIFIER|exon:Solyc02g044030.1.1.1|gene:Solyc02g044030.1|transcript|mRNA:Solyc02g044030.1.1|protein_coding||c.-2455delA|||||2455|,G|downstream_gene_variant|MODIFIER|exon:S…
SL4.0ch02	386350	T	TAGACTGAAGAGAACACCTGAGCAACAACCATAGACCCAATAAC	LS89;ANN=TAGACTGAAGAGAACACCTGAGCAACAACCATAGACCCAATAAC|frameshift_variant|HIGH|exon:Solyc02g043960.1.1.1|gene:Solyc02g043960.1|transcript|mRNA:Solyc02g043960.1.1|protein_coding|1/1|c.81_82insGTTATTGGGTCTATGGTTGTTGCTCAGGTGTTCTCTTCAGTCT|p.Ile28fs|81/399|81/399|27/132||,TAGACTGAAGAGAACACCTGAGCAACAACCATAGACCCAATAAC|upstream_gene_variant|MODIFIER|exon:Solyc02g043965.1.1.1|gene:Solyc02g043965.1|transcri…
SL4.0ch02	393839	GA	G	LS89;ANN=G|frameshift_variant|HIGH|exon:Solyc02g043965.1.1.1|gene:Solyc02g043965.1|transcript|mRNA:Solyc02g043965.1.1|protein_coding|3/4|c.157delA|p.Arg53fs|1157/1252|157/252|53/83||INFO_REALIGN_3_PRIME;LOF=(exon:Solyc02g043965.1.1.1|gene:Solyc02g043965.1|1|1.00)
SL4.0ch02	1955277	C	CAG	LS89;ANN=CAG|frameshift_variant|HIGH|exon:Solyc02g055500.1.1.1|gene:Solyc02g055500.1|transcript|mRNA:Solyc02g055500.1.1|protein_coding|2/2|c.197_198insGA|p.His66fs|198/219|198/219|66/72||INFO_REALIGN_3_PRIME,CAG|downstream_gene_variant|MODIFIER|exon:Solyc02g055533.1.1.1|gene:Solyc02g055533.1|transcript|mRNA:Solyc02g055533.1.1|protein_coding||c.*2672_*2673insAG|||||2673|,CAG|downstream_gene_varian…
SL4.0ch02	1955279	TC	T	LS89;ANN=T|frameshift_variant|HIGH|exon:Solyc02g055500.1.1.1|gene:Solyc02g055500.1|transcript|mRNA:Solyc02g055500.1.1|protein_coding|2/2|c.199delC|p.His67fs|199/219|199/219|67/72||,T|downstream_gene_variant|MODIFIER|exon:Solyc02g055533.1.1.1|gene:Solyc02g055533.1|transcript|mRNA:Solyc02g055533.1.1|protein_coding||c.*2675delC|||||2675|,T|downstream_gene_variant|MODIFIER|exon:Solyc02g055537.1.1.1|g…
SL4.0ch02	4842491	G	GA	LS89;ANN=GA|frameshift_variant|HIGH|exon:Solyc02g050320.2.1.1|gene:Solyc02g050320.2|transcript|mRNA:Solyc02g050320.2.1|protein_coding|1/1|c.116_117insT|p.Asp41fs|116/165|116/165|39/54||WARNING_TRANSCRIPT_NO_START_CODON;LOF=(exon:Solyc02g050320.2.1.1|gene:Solyc02g050320.2|1|1.00)
SL4.0ch02	4842492	T	TCTGCAAG	LS89;ANN=TCTGCAAG|frameshift_variant|HIGH|exon:Solyc02g050320.2.1.1|gene:Solyc02g050320.2|transcript|mRNA:Solyc02g050320.2.1|protein_coding|1/1|c.115_116insCTTGCAG|p.Asp39fs|115/165|115/165|39/54||WARNING_TRANSCRIPT_NO_START_CODON;LOF=(exon:Solyc02g050320.2.1.1|gene:Solyc02g050320.2|1|1.00)
SL4.0ch02	10541519	A	ACCAAT	LS89;ANN=ACCAAT|splice_donor_variant&intron_variant|HIGH|exon:Solyc02g005604.1.1.1|gene:Solyc02g005604.1|transcript|mRNA:Solyc02g005604.1.1|protein_coding|3/4|c.497+1_497+2insATTGG||||||;LOF=(exon:Solyc02g005604.1.1.1|gene:Solyc02g005604.1|1|1.00)
SL4.0ch02	12608419	A	ATT	LS89;ANN=ATT|frameshift_variant|HIGH|exon:Solyc02g011730.1.1.1|gene:Solyc02g011730.1|transcript|mRNA:Solyc02g011730.1.1|protein_coding|1/1|c.62_63dupTT|p.Ala22fs|64/204|64/204|22/67||INFO_REALIGN_3_PRIME,ATT|upstream_gene_variant|MODIFIER|exon:Solyc02g011710.1.1.1|gene:Solyc02g011710.1|transcript|mRNA:Solyc02g011710.1.1|protein_coding||c.-3329_-3328dupAA|||||3328|,ATT|upstream_gene_variant|MODIFI…
SL4.0ch02	12608998	TA	T	LS89;ANN=T|frameshift_variant|HIGH|exon:Solyc02g011740.1.1.1|gene:Solyc02g011740.1|transcript|mRNA:Solyc02g011740.1.1|protein_coding|2/2|c.239delT|p.Leu80fs|239/243|239/243|80/80||,T|upstream_gene_variant|MODIFIER|exon:Solyc02g011710.1.1.1|gene:Solyc02g011710.1|transcript|mRNA:Solyc02g011710.1.1|protein_coding||c.-3907delT|||||3907|,T|upstream_gene_variant|MODIFIER|exon:Solyc02g011720.1.1.1|gene:…
SL4.0ch02	12612520	TA	T	LS89;ANN=T|frameshift_variant|HIGH|exon:Solyc02g011780.3.1.1|gene:Solyc02g011780.3|transcript|mRNA:Solyc02g011780.3.1|protein_coding|2/2|c.213delT|p.Asn71fs|213/432|213/432|71/143||,T|upstream_gene_variant|MODIFIER|exon:Solyc02g011740.1.1.1|gene:Solyc02g011740.1|transcript|mRNA:Solyc02g011740.1.1|protein_coding||c.-3117delT|||||3117|,T|upstream_gene_variant|MODIFIER|exon:Solyc02g011750.1.1.1|gene…
SL4.0ch02	12618622	AT	A	LS89;ANN=A|frameshift_variant|HIGH|exon:Solyc02g011820.3.1.1|gene:Solyc02g011820.3|transcript|mRNA:Solyc02g011820.3.1|protein_coding|1/1|c.12delA|p.Lys4fs|12/519|12/519|4/172||,A|upstream_gene_variant|MODIFIER|exon:Solyc02g011800.1.1.1|gene:Solyc02g011800.1|transcript|mRNA:Solyc02g011800.1.1|protein_coding||c.-3455delA|||||3455|,A|upstream_gene_variant|MODIFIER|exon:Solyc02g011810.3.1.1|gene:Soly…
SL4.0ch02	12639509	C	CT	LS89;ANN=CT|frameshift_variant|HIGH|exon:Solyc02g011920.2.1.1|gene:Solyc02g011920.2|transcript|mRNA:Solyc02g011920.2.1|protein_coding|3/4|c.904dupA|p.Arg302fs|904/1167|904/1167|302/388||,CT|downstream_gene_variant|MODIFIER|exon:Solyc02g011890.1.1.1|gene:Solyc02g011890.1|transcript|mRNA:Solyc02g011890.1.1|protein_coding||c.*3497_*3498insT|||||3498|,CT|downstream_gene_variant|MODIFIER|exon:Solyc02g…
SL4.0ch02	12640126	AT	A	LS89;ANN=A|frameshift_variant|HIGH|exon:Solyc02g011920.2.1.1|gene:Solyc02g011920.2|transcript|mRNA:Solyc02g011920.2.1|protein_coding|3/4|c.287delA|p.Asn96fs|287/1167|287/1167|96/388||,A|downstream_gene_variant|MODIFIER|exon:Solyc02g011890.1.1.1|gene:Solyc02g011890.1|transcript|mRNA:Solyc02g011890.1.1|protein_coding||c.*4115delT|||||4115|,A|downstream_gene_variant|MODIFIER|exon:Solyc02g011900.1.1.…
SL4.0ch02	12660831	T	TA	LS89;ANN=TA|frameshift_variant|HIGH|exon:Solyc02g011995.1.1.1|gene:Solyc02g011995.1|transcript|mRNA:Solyc02g011995.1.1|protein_coding|1/2|c.64_65insT|p.Lys22fs|64/318|64/318|22/105||WARNING_TRANSCRIPT_NO_START_CODON,TA|upstream_gene_variant|MODIFIER|exon:Solyc02g011990.1.1.1|gene:Solyc02g011990.1|transcript|mRNA:Solyc02g011990.1.1|protein_coding||c.-1760_-1759insT|||||1760|,TA|downstream_gene_var…
SL4.0ch02	12666083	AT	A	LS89;ANN=A|frameshift_variant|HIGH|exon:Solyc02g012000.1.1.1|gene:Solyc02g012000.1|transcript|mRNA:Solyc02g012000.1.1|protein_coding|1/2|c.139delA|p.Ile47fs|139/321|139/321|47/106||,A|downstream_gene_variant|MODIFIER|exon:Solyc02g012010.3.1.1|gene:Solyc02g012010.3|transcript|mRNA:Solyc02g012010.3.1|protein_coding||c.*302delA|||||302|,A|downstream_gene_variant|MODIFIER|exon:Solyc02g012020.3.1.1|ge…
SL4.0ch02	12666101	G	GTTCTAATTTTAATTAACAAACTACCTGTTTCATGTCTTTTATTTGAGATGCAGAACCCACTCTTGAAACGGATATAGCCACATTAATAGCAGGTCTGA	LS89;ANN=GTTCTAATTTTAATTAACAAACTACCTGTTTCATGTCTTTTATTTGAGATGCAGAACCCACTCTTGAAACGGATATAGCCACATTAATAGCAGGTCTGA|frameshift_variant&stop_gained|HIGH|exon:Solyc02g012000.1.1.1|gene:Solyc02g012000.1|transcript|mRNA:Solyc02g012000.1.1|protein_coding|1/2|c.121_122insTCAGACCTGCTATTAATGTGGCTATATCCGTTTCAAGAGTGGGTTCTGCATCTCAAATAAAAGACATGAAACAGGTAGTTTGTTAATTAAAATTAGAA|p.Thr41fs|121/321|121/321|41/106||,GTTCTA…
SL4.0ch02	14603097	TCGGG	T	LS89;ANN=T|frameshift_variant|HIGH|exon:Solyc02g150105.1.1.1|gene:Solyc02g150105.1|transcript|mRNA:Solyc02g150105.1.1|protein_coding|1/2|c.662_665delGGGC|p.Arg221fs|663/1065|662/759|221/252||WARNING_TRANSCRIPT_NO_START_CODON&INFO_REALIGN_3_PRIME,T|downstream_gene_variant|MODIFIER|exon:Solyc02g014320.1.1.1|gene:Solyc02g014320.1|transcript|mRNA:Solyc02g014320.1.1|protein_coding||c.*3054_*3057delCGG…
SL4.0ch02	15489750	A	ATC	LS89;ANN=ATC|frameshift_variant|HIGH|exon:Solyc02g014490.4.1.1|gene:Solyc02g014490.4|transcript|mRNA:Solyc02g014490.4.1|protein_coding|10/10|c.2186_2187insCT|p.Ser730fs|2209/2263|2187/2241|729/746||WARNING_TRANSCRIPT_NO_STOP_CODON&INFO_REALIGN_3_PRIME
SL4.0ch02	16514653	GA	G	LS89;ANN=G|frameshift_variant|HIGH|exon:Solyc02g014680.1.1.1|gene:Solyc02g014680.1|transcript|mRNA:Solyc02g014680.1.1|protein_coding|1/1|c.85delA|p.Ile29fs|85/186|85/186|29/61||INFO_REALIGN_3_PRIME;LOF=(exon:Solyc02g014680.1.1.1|gene:Solyc02g014680.1|1|1.00)
SL4.0ch02	16514666	ACCAATTGAAAGAAGAAAAATACATTCTTTCTTATCTCATCAATCTTTTAGCCTATATAAAGG	A	LS89;ANN=A|frameshift_variant|HIGH|exon:Solyc02g014680.1.1.1|gene:Solyc02g014680.1|transcript|mRNA:Solyc02g014680.1.1|protein_coding|1/1|c.99_160delATTGAAAGAAGAAAAATACATTCTTTCTTATCTCATCAATCTTTTAGCCTATATAAAGGCCA|p.Lys35fs|99/186|99/186|33/61||INFO_REALIGN_3_PRIME;LOF=(exon:Solyc02g014680.1.1.1|gene:Solyc02g014680.1|1|1.00)
SL4.0ch02	16777486	G	GT	LS89;ANN=GT|frameshift_variant|HIGH|exon:Solyc02g014700.1.1.1|gene:Solyc02g014700.1|transcript|mRNA:Solyc02g014700.1.1|protein_coding|1/1|c.23dupT|p.Trp9fs|24/372|24/372|8/123||INFO_REALIGN_3_PRIME;LOF=(exon:Solyc02g014700.1.1.1|gene:Solyc02g014700.1|1|1.00)
SL4.0ch02	19135761	CCGCT	C	LS89;ANN=C|frameshift_variant&splice_donor_variant&splice_region_variant&intron_variant|HIGH|exon:Solyc02g020960.2.1.1|gene:Solyc02g020960.2|transcript|mRNA:Solyc02g020960.2.1|protein_coding|3/4|c.691_691+3delAGCG|p.Asn231fs||691/843|231/280||WARNING_TRANSCRIPT_NO_START_CODON;LOF=(exon:Solyc02g020960.2.1.1|gene:Solyc02g020960.2|1|1.00)
SL4.0ch02	20284087	AC	A	LS89;ANN=A|frameshift_variant|HIGH|exon:Solyc02g021190.1.1.1|gene:Solyc02g021190.1|transcript|mRNA:Solyc02g021190.1.1|protein_coding|4/4|c.779delG|p.Ser260fs|779/789|779/789|260/262||
SL4.0ch02	21926706	A	AGGCCACTGTAGCAGTTAAGC	LS89;ANN=AGGCCACTGTAGCAGTTAAGC|frameshift_variant&stop_gained|HIGH|exon:Solyc02g021660.2.1.1|gene:Solyc02g021660.2|transcript|mRNA:Solyc02g021660.2.1|protein_coding|3/3|c.508_527dupGCCACTGTAGCAGTTAAGCG|p.Ser177fs|528/660|528/660|176/219||WARNING_TRANSCRIPT_NO_START_CODON&INFO_REALIGN_3_PRIME,AGGCCACTGTAGCAGTTAAGC|upstream_gene_variant|MODIFIER|exon:Solyc02g021670.2.1.1|gene:Solyc02g021670.2|trans…
SL4.0ch02	22390562	TC	T	LS89;ANN=T|frameshift_variant|HIGH|exon:Solyc02g021785.1.1.1|gene:Solyc02g021785.1|transcript|mRNA:Solyc02g021785.1.1|protein_coding|2/3|c.109delC|p.Arg37fs|109/378|109/378|37/125||;LOF=(exon:Solyc02g021785.1.1.1|gene:Solyc02g021785.1|1|1.00)
SL4.0ch02	22501394	AC	A	LS89;ANN=A|frameshift_variant|HIGH|exon:Solyc02g022810.3.1.1|gene:Solyc02g022810.3|transcript|mRNA:Solyc02g022810.3.1|protein_coding|1/1|c.89delG|p.Gly30fs|89/234|89/234|30/77||;LOF=(exon:Solyc02g022810.3.1.1|gene:Solyc02g022810.3|1|1.00)
SL4.0ch02	22558506	T	TAGCAGGAGCAGG,TAGCATTAGCAGGAGCAGG	LS89;ANN=TAGCAGGAGCAGG|start_lost&conservative_inframe_insertion|HIGH|exon:Solyc02g022830.3.1.1|gene:Solyc02g022830.3|transcript|mRNA:Solyc02g022830.3.1|protein_coding|1/21|c.-12_-1dupGCAGGAGCAGGA||46/2807|1/2094|1/697||INFO_REALIGN_3_PRIME,TAGCATTAGCAGGAGCAGG|5_prime_UTR_variant|MODIFIER|exon:Solyc02g022830.3.1.1|gene:Solyc02g022830.3|transcript|mRNA:Solyc02g022830.3.1|protein_coding|1/21|c.-16_…
SL4.0ch02	23390275	T	TATCC	LS89;ANN=TATCC|frameshift_variant&stop_lost&splice_region_variant|HIGH|exon:Solyc02g024045.1.1.1|gene:Solyc02g024045.1|transcript|mRNA:Solyc02g024045.1.1|protein_coding|3/3|c.895_896insGGAT|p.Ter299fs|895/897|895/897|299/298||
SL4.0ch02	25192637	AG	A	LS89;ANN=A|frameshift_variant|HIGH|exon:Solyc02g030650.1.1.1|gene:Solyc02g030650.1|transcript|mRNA:Solyc02g030650.1.1|protein_coding|2/2|c.320delG|p.Gly107fs|320/543|320/543|107/180||INFO_REALIGN_3_PRIME,A|downstream_gene_variant|MODIFIER|exon:Solyc02g030640.2.1.1|gene:Solyc02g030640.2|transcript|mRNA:Solyc02g030640.2.1|protein_coding||c.*726delG|||||726|WARNING_TRANSCRIPT_NO_START_CODON;LOF=(exo…
SL4.0ch02	25369230	A	AT	LS89;ANN=AT|frameshift_variant&start_lost|HIGH|exon:Solyc02g031700.3.1.1|gene:Solyc02g031700.3|transcript|mRNA:Solyc02g031700.3.1|protein_coding|1/1|c.1dupA|p.Met1fs|1/273|1/273|1/90||;LOF=(exon:Solyc02g031700.3.1.1|gene:Solyc02g031700.3|1|1.00)
SL4.0ch02	25529605	ATAG	A	LS89;ANN=A|frameshift_variant&start_lost|HIGH|exon:Solyc02g031780.1.1.1|gene:Solyc02g031780.1|transcript|mRNA:Solyc02g031780.1.1|protein_coding|1/1|c.-2_1delCTA|p.Met1fs|1/180|1/180|1/59||,A|upstream_gene_variant|MODIFIER|exon:Solyc02g031780.1.1.1|gene:Solyc02g031780.1|transcript|mRNA:Solyc02g031780.1.1|protein_coding|1/1|c.-2_1delCTA|||||0|,A|intergenic_region|MODIFIER|exon:Solyc02g031780.1.1.1-…
SL4.0ch02	25599056	A	AC	LS89;ANN=AC|frameshift_variant|HIGH|exon:Solyc02g031790.3.1.1|gene:Solyc02g031790.3|transcript|mRNA:Solyc02g031790.3.1|protein_coding|1/2|c.333dupC|p.Ile112fs|336/3011|334/2988|112/995||WARNING_TRANSCRIPT_NO_START_CODON&INFO_REALIGN_3_PRIME;LOF=(exon:Solyc02g031790.3.1.1|gene:Solyc02g031790.3|1|1.00)
SL4.0ch02	25600609	AT	A	LS89;ANN=A|frameshift_variant|HIGH|exon:Solyc02g031790.3.1.1|gene:Solyc02g031790.3|transcript|mRNA:Solyc02g031790.3.1|protein_coding|2/2|c.1623delT|p.Asp541fs|1625/3011|1623/2988|541/995||WARNING_TRANSCRIPT_NO_START_CODON;LOF=(exon:Solyc02g031790.3.1.1|gene:Solyc02g031790.3|1|1.00)
SL4.0ch02	25782761	C	CAA	LS89;ANN=CAA|frameshift_variant|HIGH|exon:Solyc02g031930.2.1.1|gene:Solyc02g031930.2|transcript|mRNA:Solyc02g031930.2.1|protein_coding|2/2|c.74_75dupTT|p.Glu26fs|75/231|75/162|25/53||,CAA|downstream_gene_variant|MODIFIER|exon:Solyc02g031920.4.1.1|gene:Solyc02g031920.4|transcript|mRNA:Solyc02g031920.4.1|protein_coding||c.*1243_*1244insAA|||||993|;LOF=(exon:Solyc02g031930.2.1.1|gene:Solyc02g031930.…
SL4.0ch02	27051394	G	GC	LS89;ANN=GC|frameshift_variant|HIGH|exon:Solyc02g032410.3.1.1|gene:Solyc02g032410.3|transcript|mRNA:Solyc02g032410.3.1|protein_coding|1/2|c.284_285insG|p.Arg96fs|284/443|284/384|95/127||WARNING_TRANSCRIPT_NO_START_CODON,GC|upstream_gene_variant|MODIFIER|exon:Solyc02g032420.1.1.1|gene:Solyc02g032420.1|transcript|mRNA:Solyc02g032420.1.1|protein_coding||c.-142_-141insC|||||141|;LOF=(exon:Solyc02g032…
SL4.0ch02	27160933	C	CTACCAAGCAACTGT	LS89;ANN=CTACCAAGCAACTGT|frameshift_variant|HIGH|exon:Solyc02g032523.1.1.1|gene:Solyc02g032523.1|transcript|mRNA:Solyc02g032523.1.1|protein_coding|1/2|c.149_150insACAGTTGCTTGGTA|p.Lys51fs|149/319|149/318|50/105||WARNING_TRANSCRIPT_NO_START_CODON,CTACCAAGCAACTGT|upstream_gene_variant|MODIFIER|exon:Solyc02g032520.1.1.1|gene:Solyc02g032520.1|transcript|mRNA:Solyc02g032520.1.1|protein_coding||c.-3190…
SL4.0ch02	27276002	TCATGCACCAAA	T	LS89;ANN=T|frameshift_variant|HIGH|exon:Solyc02g032555.1.1.1|gene:Solyc02g032555.1|transcript|mRNA:Solyc02g032555.1.1|protein_coding|2/4|c.126_136delTTTGGTGCATG|p.Cys42fs|138/686|126/555|42/184||WARNING_TRANSCRIPT_NO_START_CODON;LOF=(exon:Solyc02g032555.1.1.1|gene:Solyc02g032555.1|1|1.00)
SL4.0ch02	27624484	TC	T	LS89;ANN=T|frameshift_variant|HIGH|exon:Solyc02g032720.3.1.1|gene:Solyc02g032720.3|transcript|mRNA:Solyc02g032720.3.1|protein_coding|1/2|c.64delG|p.Glu22fs|64/1113|64/1113|22/370||;LOF=(exon:Solyc02g032720.3.1.1|gene:Solyc02g032720.3|1|1.00)
SL4.0ch02	28926949	TC	T	LS89;ANN=T|frameshift_variant|HIGH|exon:Solyc02g036200.1.1.1|gene:Solyc02g036200.1|transcript|mRNA:Solyc02g036200.1.1|protein_coding|3/4|c.76delG|p.Glu26fs|76/540|76/540|26/179||;LOF=(exon:Solyc02g036200.1.1.1|gene:Solyc02g036200.1|1|1.00)
SL4.0ch02	34863704	AGCTACATTACC	A	LS89;ANN=A|frameshift_variant|HIGH|exon:Solyc02g065670.3.1.1|gene:Solyc02g065670.3|transcript|mRNA:Solyc02g065670.3.1|protein_coding|2/2|c.823_833delGGTAATGTAGC|p.Gly275fs|833/954|823/954|275/317||;LOF=(exon:Solyc02g065670.3.1.1|gene:Solyc02g065670.3|1|1.00)
SL4.0ch02	34863734	TCCATCTCTAG	T	LS89;ANN=T|frameshift_variant|HIGH|exon:Solyc02g065670.3.1.1|gene:Solyc02g065670.3|transcript|mRNA:Solyc02g065670.3.1|protein_coding|2/2|c.794_803delCTAGAGATGG|p.Ala265fs|803/954|794/954|265/317||;LOF=(exon:Solyc02g065670.3.1.1|gene:Solyc02g065670.3|1|1.00)
SL4.0ch02	34919656	T	TA	LS89;ANN=TA|frameshift_variant|HIGH|exon:Solyc02g065740.3.1.1|gene:Solyc02g065740.3|transcript|mRNA:Solyc02g065740.3.1|protein_coding|4/4|c.1025_1026insT|p.Ile343fs|1097/1318|1025/1080|342/359||;LOF=(exon:Solyc02g065740.3.1.1|gene:Solyc02g065740.3|1|1.00)
SL4.0ch02	35261266	CACAAAGACCTGCTTCATTGT	C	LS89;ANN=C|frameshift_variant|HIGH|exon:Solyc02g066993.1.1.1|gene:Solyc02g066993.1|transcript|mRNA:Solyc02g066993.1.1|protein_coding|7/8|c.640_659delACAATGAAGCAGGTCTTTGT|p.Thr214fs|659/771|640/771|214/256||,C|upstream_gene_variant|MODIFIER|exon:Solyc02g066980.1.1.1|gene:Solyc02g066980.1|transcript|mRNA:Solyc02g066980.1.1|protein_coding||c.-2961_-2942delACAATGAAGCAGGTCTTTGT|||||2942|,C|upstream_ge…
SL4.0ch02	35263600	GC	G	LS89;ANN=G|frameshift_variant|HIGH|exon:Solyc02g066993.1.1.1|gene:Solyc02g066993.1|transcript|mRNA:Solyc02g066993.1.1|protein_coding|1/8|c.113delG|p.Gly38fs|113/771|113/771|38/256||,G|upstream_gene_variant|MODIFIER|exon:Solyc02g066990.2.1.1|gene:Solyc02g066990.2|transcript|mRNA:Solyc02g066990.2.1|protein_coding||c.-3373delG|||||3373|WARNING_TRANSCRIPT_NO_START_CODON,G|downstream_gene_variant|MODI…
SL4.0ch02	35292909	C	CT	LS89;ANN=CT|frameshift_variant|HIGH|exon:Solyc02g067030.4.1.1|gene:Solyc02g067030.4|transcript|mRNA:Solyc02g067030.4.1|protein_coding|1/11|c.29dupA|p.Val11fs|29/1978|29/1629|10/542||WARNING_TRANSCRIPT_NO_START_CODON
SL4.0ch02	36713949	TGGTGAAACTAATA	T	LS89;ANN=T|frameshift_variant|HIGH|exon:Solyc02g068780.4.1.1|gene:Solyc02g068780.4|transcript|mRNA:Solyc02g068780.4.1|protein_coding|5/5|c.1711_1723delGAAACTAATAGGT|p.Glu571fs|2715/3507|1711/2157|571/718||INFO_REALIGN_3_PRIME,T|upstream_gene_variant|MODIFIER|exon:Solyc02g068790.4.1.1|gene:Solyc02g068790.4|transcript|mRNA:Solyc02g068790.4.1|protein_coding||c.-2018_-2006delGGTGAAACTAATA|||||1861|;L…
SL4.0ch04	35845	T	TGC	LS89;ANN=TGC|frameshift_variant|HIGH|exon:Solyc04g005015.1.1.1|gene:Solyc04g005015.1|transcript|mRNA:Solyc04g005015.1.1|protein_coding|1/1|c.288_289dupGC|p.Pro97fs|290/678|290/678|97/225||WARNING_TRANSCRIPT_NO_START_CODON&INFO_REALIGN_3_PRIME;LOF=(exon:Solyc04g005015.1.1.1|gene:Solyc04g005015.1|1|1.00)
SL4.0ch04	36199	TG	T	LS89;ANN=T|frameshift_variant|HIGH|exon:Solyc04g005015.1.1.1|gene:Solyc04g005015.1|transcript|mRNA:Solyc04g005015.1.1|protein_coding|1/1|c.642delG|p.Asn215fs|642/678|642/678|214/225||WARNING_TRANSCRIPT_NO_START_CODON;LOF=(exon:Solyc04g005015.1.1.1|gene:Solyc04g005015.1|1|1.00)
SL4.0ch04	97995	CAT	C	LS89;ANN=C|frameshift_variant|HIGH|exon:Solyc04g005110.1.1.1|gene:Solyc04g005110.1|transcript|mRNA:Solyc04g005110.1.1|protein_coding|3/3|c.217_218delTA|p.Tyr73fs|217/336|217/336|73/111||INFO_REALIGN_3_PRIME,C|upstream_gene_variant|MODIFIER|exon:Solyc04g005120.3.1.1|gene:Solyc04g005120.3|transcript|mRNA:Solyc04g005120.3.1|protein_coding||c.-702_-701delAT|||||629|,C|downstream_gene_variant|MODIFIER…
SL4.0ch04	492359	G	GTA	LS89;ANN=GTA|splice_donor_variant&intron_variant|HIGH|exon:Solyc04g005730.3.1.1|gene:Solyc04g005730.3|transcript|mRNA:Solyc04g005730.3.1|protein_coding|6/6|c.1434+1_1434+2insTA||||||,GTA|upstream_gene_variant|MODIFIER|exon:Solyc04g005740.1.1.1|gene:Solyc04g005740.1|transcript|mRNA:Solyc04g005740.1.1|protein_coding||c.-3401_-3400insTA|||||3400|;LOF=(exon:Solyc04g005730.3.1.1|gene:Solyc04g005730.3|…
SL4.0ch04	492815	CGATAATTTGAACATA	C	LS89;ANN=C|stop_lost&conservative_inframe_deletion|HIGH|exon:Solyc04g005730.3.1.1|gene:Solyc04g005730.3|transcript|mRNA:Solyc04g005730.3.1|protein_coding|7/7|c.1811_*10delGATAATTTGAACATA|p.Arg604_Ter605delins???|2043/2225|1811/1815|604/604||,C|3_prime_UTR_variant|MODIFIER|exon:Solyc04g005730.3.1.1|gene:Solyc04g005730.3|transcript|mRNA:Solyc04g005730.3.1|protein_coding|7/7|c.1811_*10delGATAATTTGAA…
SL4.0ch04	2047774	TCA	T	LS89;ANN=T|frameshift_variant|HIGH|exon:Solyc04g008380.4.1.1|gene:Solyc04g008380.4|transcript|mRNA:Solyc04g008380.4.1|protein_coding|2/2|c.876_877delTG|p.Cys292fs|1273/1320|876/924|292/307||,T|downstream_gene_variant|MODIFIER|exon:Solyc04g008370.3.1.1|gene:Solyc04g008370.3|transcript|mRNA:Solyc04g008370.3.1|protein_coding||c.*788_*789delCA|||||788|WARNING_TRANSCRIPT_NO_STOP_CODON,T|downstream_gen…
SL4.0ch04	2052996	AT	A	LS89;ANN=A|frameshift_variant|HIGH|exon:Solyc04g008390.3.1.1|gene:Solyc04g008390.3|transcript|mRNA:Solyc04g008390.3.1|protein_coding|1/2|c.42delA|p.Lys14fs|42/354|42/354|14/117||,A|upstream_gene_variant|MODIFIER|exon:Solyc04g008380.4.1.1|gene:Solyc04g008380.4|transcript|mRNA:Solyc04g008380.4.1|protein_coding||c.-3413delA|||||3017|,A|downstream_gene_variant|MODIFIER|exon:Solyc04g008400.1.1.1|gene:…
SL4.0ch04	2061133	CT	C	LS89;ANN=C|frameshift_variant|HIGH|exon:Solyc04g008407.1.1.1|gene:Solyc04g008407.1|transcript|mRNA:Solyc04g008407.1.1|protein_coding|1/2|c.72delA|p.Asp25fs|72/252|72/252|24/83||WARNING_TRANSCRIPT_NO_START_CODON,C|upstream_gene_variant|MODIFIER|exon:Solyc04g008400.1.1.1|gene:Solyc04g008400.1|transcript|mRNA:Solyc04g008400.1.1|protein_coding||c.-1485delA|||||1485|,C|upstream_gene_variant|MODIFIER|e…
SL4.0ch04	2130534	AT	A	LS89;ANN=A|frameshift_variant&start_lost|HIGH|exon:Solyc04g008480.2.1.1|gene:Solyc04g008480.2|transcript|mRNA:Solyc04g008480.2.1|protein_coding|1/6|c.1delA|p.Met1fs|1/894|1/894|1/297||;LOF=(exon:Solyc04g008480.2.1.1|gene:Solyc04g008480.2|1|1.00)
SL4.0ch04	2749704	AT	A	LS89;ANN=A|frameshift_variant|HIGH|exon:Solyc04g009240.2.1.1|gene:Solyc04g009240.2|transcript|mRNA:Solyc04g009240.2.1|protein_coding|1/1|c.1425delA|p.Trp477fs|1425/2538|1425/2538|475/845||,A|upstream_gene_variant|MODIFIER|exon:Solyc04g009230.4.1.1|gene:Solyc04g009230.4|transcript|mRNA:Solyc04g009230.4.1|protein_coding||c.-3007delA|||||3006|WARNING_TRANSCRIPT_NO_START_CODON;LOF=(exon:Solyc04g00924…
SL4.0ch04	2842396	AATTCGT	A	LS89;ANN=A|frameshift_variant|HIGH|exon:Solyc04g009370.4.1.1|gene:Solyc04g009370.4|transcript|mRNA:Solyc04g009370.4.1|protein_coding|1/6|c.-2_4delACGAAT|p.Glu1fs|4/1153|1/816|1/271||WARNING_TRANSCRIPT_NO_START_CODON,A|upstream_gene_variant|MODIFIER|exon:Solyc04g009370.4.1.1|gene:Solyc04g009370.4|transcript|mRNA:Solyc04g009370.4.1|protein_coding|1/6|c.-2_4delACGAAT|||||0|WARNING_TRANSCRIPT_NO_STAR…
SL4.0ch04	2858950	CCA	C	LS89;ANN=C|frameshift_variant|HIGH|exon:Solyc04g009390.2.1.1|gene:Solyc04g009390.2|transcript|mRNA:Solyc04g009390.2.1|protein_coding|3/5|c.320_321delCA|p.Pro107fs|320/789|320/789|107/262||WARNING_TRANSCRIPT_NO_START_CODON;LOF=(exon:Solyc04g009390.2.1.1|gene:Solyc04g009390.2|1|1.00)
SL4.0ch04	2858954	A	AGG	LS89;ANN=AGG|frameshift_variant|HIGH|exon:Solyc04g009390.2.1.1|gene:Solyc04g009390.2|transcript|mRNA:Solyc04g009390.2.1|protein_coding|3/5|c.323_324insGG|p.Asn108fs|324/789|324/789|108/262||WARNING_TRANSCRIPT_NO_START_CODON;LOF=(exon:Solyc04g009390.2.1.1|gene:Solyc04g009390.2|1|1.00)
SL4.0ch04	3020230	GTTAATTAA	GTTAATTAATTAA,G	LS89;ANN=G|frameshift_variant&stop_lost|HIGH|exon:Solyc04g009590.4.1.1|gene:Solyc04g009590.4|transcript|mRNA:Solyc04g009590.4.1|protein_coding|2/2|c.246_253delATTAATTA|p.Leu83fs|246/475|246/327|82/108||WARNING_TRANSCRIPT_MULTIPLE_STOP_CODONS&INFO_REALIGN_3_PRIME,GTTAATTAATTAA|frameshift_variant&stop_gained|HIGH|exon:Solyc04g009590.4.1.1|gene:Solyc04g009590.4|transcript|mRNA:Solyc04g009590.4.1|pro…
SL4.0ch04	4902409	TACCTCATCAGTTTGCTTATCCC	T	LS89;ANN=T|frameshift_variant&splice_donor_variant&splice_region_variant&intron_variant|HIGH|exon:Solyc04g014610.4.1.1|gene:Solyc04g014610.4|transcript|mRNA:Solyc04g014610.4.1|protein_coding|1/7|c.46_65+2delGGGATAAGCAAACTGATGAGGT|p.Gly16fs||46/612|16/203||,T|downstream_gene_variant|MODIFIER|exon:Solyc04g014600.3.1.1|gene:Solyc04g014600.3|transcript|mRNA:Solyc04g014600.3.1|protein_coding||c.*3497_…
SL4.0ch04	4902461	AT	A	LS89;ANN=A|frameshift_variant|HIGH|exon:Solyc04g014610.4.1.1|gene:Solyc04g014610.4|transcript|mRNA:Solyc04g014610.4.1|protein_coding|1/7|c.15delA|p.Trp6fs|98/923|15/612|5/203||,A|downstream_gene_variant|MODIFIER|exon:Solyc04g014600.3.1.1|gene:Solyc04g014600.3|transcript|mRNA:Solyc04g014600.3.1|protein_coding||c.*3549delT|||||3231|
SL4.0ch04	4902465	A	ACC	LS89;ANN=ACC|frameshift_variant|HIGH|exon:Solyc04g014610.4.1.1|gene:Solyc04g014610.4|transcript|mRNA:Solyc04g014610.4.1|protein_coding|1/7|c.11_12insGG|p.Ile4fs|94/923|11/612|4/203||,ACC|downstream_gene_variant|MODIFIER|exon:Solyc04g014600.3.1.1|gene:Solyc04g014600.3|transcript|mRNA:Solyc04g014600.3.1|protein_coding||c.*3552_*3553insCC|||||3235|
SL4.0ch04	4902466	AT	A	LS89;ANN=A|frameshift_variant|HIGH|exon:Solyc04g014610.4.1.1|gene:Solyc04g014610.4|transcript|mRNA:Solyc04g014610.4.1|protein_coding|1/7|c.10delA|p.Ile4fs|93/923|10/612|4/203||,A|downstream_gene_variant|MODIFIER|exon:Solyc04g014600.3.1.1|gene:Solyc04g014600.3|transcript|mRNA:Solyc04g014600.3.1|protein_coding||c.*3554delT|||||3236|
SL4.0ch04	4902475	ATGACGT	A	LS89;ANN=A|start_lost&conservative_inframe_deletion|HIGH|exon:Solyc04g014610.4.1.1|gene:Solyc04g014610.4|transcript|mRNA:Solyc04g014610.4.1|protein_coding|1/7|c.-5_1delACGTCA|p.Met1del|84/923|1/612|1/203||,A|5_prime_UTR_variant|MODIFIER|exon:Solyc04g014610.4.1.1|gene:Solyc04g014610.4|transcript|mRNA:Solyc04g014610.4.1|protein_coding|1/7|c.-5_1delACGTCA|||||0|,A|downstream_gene_variant|MODIFIER|ex…
SL4.0ch04	4931362	GT	G	LS89;ANN=G|frameshift_variant|HIGH|exon:Solyc04g014617.1.1.1|gene:Solyc04g014617.1|transcript|mRNA:Solyc04g014617.1.1|protein_coding|1/1|c.76delT|p.Tyr26fs|76/851|76/195|26/64||INFO_REALIGN_3_PRIME,G|downstream_gene_variant|MODIFIER|exon:Solyc04g014613.1.1.1|gene:Solyc04g014613.1|transcript|mRNA:Solyc04g014613.1.1|protein_coding||c.*498delT|||||498|,G|downstream_gene_variant|MODIFIER|exon:Solyc04…
SL4.0ch04	5115161	ATTGCGCGATG	A	LS89;ANN=A|frameshift_variant|HIGH|exon:Solyc04g014853.1.1.1|gene:Solyc04g014853.1|transcript|mRNA:Solyc04g014853.1.1|protein_coding|1/4|c.25_34delCGCGATGTTG|p.Arg9fs|25/489|25/489|9/162||WARNING_TRANSCRIPT_NO_START_CODON&INFO_REALIGN_3_PRIME,A|upstream_gene_variant|MODIFIER|exon:Solyc04g014850.3.1.1|gene:Solyc04g014850.3|transcript|mRNA:Solyc04g014850.3.1|protein_coding||c.-4376_-4367delCATCGCGC…
SL4.0ch04	5268050	AAAAACTTTTCATTTACTTC	A	LS89;ANN=A|frameshift_variant&splice_donor_variant&splice_region_variant&intron_variant|HIGH|exon:Solyc04g015030.4.1.1|gene:Solyc04g015030.4|transcript|mRNA:Solyc04g015030.4.1|protein_coding|2/7|c.180_183+15delAAAACTTTTCATTTACTTC|p.Glu62fs|180/1228|180/987|60/328||WARNING_TRANSCRIPT_NO_START_CODON;LOF=(exon:Solyc04g015030.4.1.1|gene:Solyc04g015030.4|1|1.00)
SL4.0ch04	5421657	CAT	C	LS89;ANN=C|frameshift_variant|HIGH|exon:Solyc04g015210.4.1.1|gene:Solyc04g015210.4|transcript|mRNA:Solyc04g015210.4.1|protein_coding|3/3|c.2672_2673delAT|p.His891fs|3101/3315|2672/2769|891/922||
SL4.0ch04	5421948	TGC	T	LS89;ANN=T|frameshift_variant|HIGH|exon:Solyc04g015210.4.1.1|gene:Solyc04g015210.4|transcript|mRNA:Solyc04g015210.4.1|protein_coding|2/3|c.2603_2604delGC|p.Arg868fs|3032/3315|2603/2769|868/922||;LOF=(exon:Solyc04g015210.4.1.1|gene:Solyc04g015210.4|1|1.00)
SL4.0ch04	5489458	CT	C	LS89;ANN=C|frameshift_variant|HIGH|exon:Solyc04g015250.1.1.1|gene:Solyc04g015250.1|transcript|mRNA:Solyc04g015250.1.1|protein_coding|1/2|c.470delT|p.Phe157fs|470/834|470/834|157/277||INFO_REALIGN_3_PRIME;LOF=(exon:Solyc04g015250.1.1.1|gene:Solyc04g015250.1|1|1.00)
SL4.0ch04	5960851	GA	G	LS89;ANN=G|frameshift_variant|HIGH|exon:Solyc04g015640.1.1.1|gene:Solyc04g015640.1|transcript|mRNA:Solyc04g015640.1.1|protein_coding|3/3|c.554delT|p.Val185fs|554/576|554/576|185/191||,G|upstream_gene_variant|MODIFIER|exon:Solyc04g015630.2.1.1|gene:Solyc04g015630.2|transcript|mRNA:Solyc04g015630.2.1|protein_coding||c.-204delT|||||204|,G|downstream_gene_variant|MODIFIER|exon:Solyc04g015620.3.1.1|ge…
SL4.0ch04	6101426	C	CT	LS89;ANN=CT|frameshift_variant|HIGH|exon:Solyc04g015780.1.1.1|gene:Solyc04g015780.1|transcript|mRNA:Solyc04g015780.1.1|protein_coding|1/1|c.435dupA|p.Val146fs|435/555|435/555|145/184||,CT|upstream_gene_variant|MODIFIER|exon:Solyc04g015770.1.1.1|gene:Solyc04g015770.1|transcript|mRNA:Solyc04g015770.1.1|protein_coding||c.-1993dupA|||||1993|,CT|downstream_gene_variant|MODIFIER|exon:Solyc04g015790.1.1…
SL4.0ch04	6101570	GGTGTGACCCTA	G	LS89;ANN=G|frameshift_variant|HIGH|exon:Solyc04g015780.1.1.1|gene:Solyc04g015780.1|transcript|mRNA:Solyc04g015780.1.1|protein_coding|1/1|c.281_291delTAGGGTCACAC|p.Leu94fs|291/555|281/555|94/184||,G|upstream_gene_variant|MODIFIER|exon:Solyc04g015770.1.1.1|gene:Solyc04g015770.1|transcript|mRNA:Solyc04g015770.1.1|protein_coding||c.-2147_-2137delTAGGGTCACAC|||||2137|,G|downstream_gene_variant|MODIFIE…
SL4.0ch04	6618237	GA	G	LS89;ANN=G|frameshift_variant|HIGH|exon:Solyc04g015975.1.1.1|gene:Solyc04g015975.1|transcript|mRNA:Solyc04g015975.1.1|protein_coding|1/1|c.14delT|p.Val5fs|14/685|14/381|5/126||WARNING_TRANSCRIPT_NO_START_CODON,G|upstream_gene_variant|MODIFIER|exon:Solyc04g015990.2.1.1|gene:Solyc04g015990.2|transcript|mRNA:Solyc04g015990.2.1|protein_coding||c.-4725delA|||||4725|
SL4.0ch04	6701062	A	ACTTCTTTGTC	LS89;ANN=ACTTCTTTGTC|frameshift_variant|HIGH|exon:Solyc04g016020.1.1.1|gene:Solyc04g016020.1|transcript|mRNA:Solyc04g016020.1.1|protein_coding|1/1|c.198_199insGACAAAGAAG|p.Trp67fs|198/273|198/273|66/90||;LOF=(exon:Solyc04g016020.1.1.1|gene:Solyc04g016020.1|1|1.00)
SL4.0ch04	6741136	GGAAATCCATCCTGC	G	LS89;ANN=G|frameshift_variant|HIGH|exon:Solyc04g016040.1.1.1|gene:Solyc04g016040.1|transcript|mRNA:Solyc04g016040.1.1|protein_coding|1/1|c.127_140delCATCCTGCGAAATC|p.His43fs|127/153|127/153|43/50||INFO_REALIGN_3_PRIME;LOF=(exon:Solyc04g016040.1.1.1|gene:Solyc04g016040.1|1|1.00)
SL4.0ch04	7014783	A	AAGAAGCAT	LS89;ANN=AAGAAGCAT|frameshift_variant|HIGH|exon:Solyc04g016210.4.1.1|gene:Solyc04g016210.4|transcript|mRNA:Solyc04g016210.4.1|protein_coding|1/2|c.299_306dupATGCTTCT|p.Ser103fs|306/1426|306/1293|102/430||,AAGAAGCAT|downstream_gene_variant|MODIFIER|exon:Solyc04g016200.1.1.1|gene:Solyc04g016200.1|transcript|mRNA:Solyc04g016200.1.1|protein_coding||c.*1800_*1801insAGAAGCAT|||||1801|;LOF=(exon:Solyc04…
SL4.0ch04	7053659	GA	G	LS89;ANN=G|frameshift_variant|HIGH|exon:Solyc04g016230.4.1.1|gene:Solyc04g016230.4|transcript|mRNA:Solyc04g016230.4.1|protein_coding|1/2|c.44delT|p.Phe15fs|44/1651|44/1470|15/489||WARNING_TRANSCRIPT_NO_START_CODON
SL4.0ch04	7084478	AG	A	LS89;ANN=A|frameshift_variant|HIGH|exon:Solyc04g016250.3.1.1|gene:Solyc04g016250.3|transcript|mRNA:Solyc04g016250.3.1|protein_coding|1/3|c.19delG|p.Val7fs|19/984|19/690|7/229||,A|upstream_gene_variant|MODIFIER|exon:Solyc04g016240.3.1.1|gene:Solyc04g016240.3|transcript|mRNA:Solyc04g016240.3.1|protein_coding||c.-2216delC|||||2094|
SL4.0ch04	7124800	T	TA	LS89;ANN=TA|frameshift_variant|HIGH|exon:Solyc04g150113.1.1.1|gene:Solyc04g150113.1|transcript|mRNA:Solyc04g150113.1.1|protein_coding|1/5|c.2dupT|p.Leu1fs|4/757|2/498|1/165||WARNING_TRANSCRIPT_NO_START_CODON
SL4.0ch04	19242892	G	GT	LS89;ANN=GT|frameshift_variant&stop_lost|HIGH|exon:Solyc04g026000.2.1.1|gene:Solyc04g026000.2|transcript|mRNA:Solyc04g026000.2.1|protein_coding|3/3|c.229dupT|p.Ter77fs|249/275|230/231|77/76||INFO_REALIGN_3_PRIME
SL4.0ch04	40250287	C	CTTTAAGCATGATTTCAAACATTATTTGTGCATATATTT	LS89;ANN=CTTTAAGCATGATTTCAAACATTATTTGTGCATATATTT|frameshift_variant|HIGH|exon:Solyc04g150128.1.1.1|gene:Solyc04g150128.1|transcript|mRNA:Solyc04g150128.1.1|protein_coding|4/4|c.3260_3297dupTTTAAGCATGATTTCAAACATTATTTGTGCATATATTT|p.Pro1100fs|4288/6825|3298/5691|1100/1896||WARNING_TRANSCRIPT_MULTIPLE_STOP_CODONS&INFO_REALIGN_3_PRIME;LOF=(exon:Solyc04g150128.1.1.1|gene:Solyc04g150128.1|1|1.00)
SL4.0ch04	49679928	A	AAG	LS89;ANN=AAG|frameshift_variant|HIGH|exon:Solyc04g051370.4.1.1|gene:Solyc04g051370.4|transcript|mRNA:Solyc04g051370.4.1|protein_coding|1/11|c.47_48dupCT|p.Phe17fs|48/1879|48/1434|16/477||WARNING_TRANSCRIPT_NO_START_CODON,AAG|downstream_gene_variant|MODIFIER|exon:Solyc04g051380.1.1.1|gene:Solyc04g051380.1|transcript|mRNA:Solyc04g051380.1.1|protein_coding||c.*1838_*1839dupCT|||||1839|
SL4.0ch04	49791957	CT	C	LS89;ANN=C|frameshift_variant|HIGH|exon:Solyc04g051440.1.1.1|gene:Solyc04g051440.1|transcript|mRNA:Solyc04g051440.1.1|protein_coding|1/2|c.216delA|p.Glu73fs|323/886|216/483|72/160||,C|upstream_gene_variant|MODIFIER|exon:Solyc04g051450.3.1.1|gene:Solyc04g051450.3|transcript|mRNA:Solyc04g051450.3.1|protein_coding||c.-2675delT|||||602|;LOF=(exon:Solyc04g051440.1.1.1|gene:Solyc04g051440.1|1|1.00)
SL4.0ch04	50553722	CT	C	LS89;ANN=C|frameshift_variant|HIGH|exon:Solyc04g052985.1.1.1|gene:Solyc04g052985.1|transcript|mRNA:Solyc04g052985.1.1|protein_coding|4/5|c.383delA|p.Lys128fs|383/585|383/585|128/194||,C|upstream_gene_variant|MODIFIER|exon:Solyc04g052990.1.1.1|gene:Solyc04g052990.1|transcript|mRNA:Solyc04g052990.1.1|protein_coding||c.-2435delT|||||2435|,C|upstream_gene_variant|MODIFIER|exon:Solyc04g053010.1.1.1|ge…
SL4.0ch04	50584644	AG	A	LS89;ANN=A|frameshift_variant|HIGH|exon:Solyc04g053033.1.1.1|gene:Solyc04g053033.1|transcript|mRNA:Solyc04g053033.1.1|protein_coding|1/1|c.429delG|p.Arg143fs|429/624|429/624|143/207||WARNING_TRANSCRIPT_NO_START_CODON&INFO_REALIGN_3_PRIME,A|upstream_gene_variant|MODIFIER|exon:Solyc04g053037.1.1.1|gene:Solyc04g053037.1|transcript|mRNA:Solyc04g053037.1.1|protein_coding||c.-2868delG|||||2867|;LOF=(ex…
SL4.0ch04	50626491	GA	G	LS89;ANN=G|frameshift_variant|HIGH|exon:Solyc04g053050.4.1.1|gene:Solyc04g053050.4|transcript|mRNA:Solyc04g053050.4.1|protein_coding|2/2|c.416delA|p.Asn139fs|486/908|416/468|139/155||INFO_REALIGN_3_PRIME;LOF=(exon:Solyc04g053050.4.1.1|gene:Solyc04g053050.4|1|1.00)
SL4.0ch04	50679009	C	CA	LS89;ANN=CA|frameshift_variant|HIGH|exon:Solyc04g150140.1.1.1|gene:Solyc04g150140.1|transcript|mRNA:Solyc04g150140.1.1|protein_coding|2/2|c.456dupA|p.Ala153fs|458/740|457/534|153/177||WARNING_TRANSCRIPT_NO_START_CODON&INFO_REALIGN_3_PRIME,CA|downstream_gene_variant|MODIFIER|exon:Solyc04g053070.2.1.1|gene:Solyc04g053070.2|transcript|mRNA:Solyc04g053070.2.1|protein_coding||c.*2146dupT|||||2146|WARN…
SL4.0ch04	50681221	A	AT	LS89;ANN=AT|frameshift_variant|HIGH|exon:Solyc04g053070.2.1.1|gene:Solyc04g053070.2|transcript|mRNA:Solyc04g053070.2.1|protein_coding|1/1|c.258dupA|p.Ser87fs|258/324|258/324|86/107||WARNING_TRANSCRIPT_NO_STOP_CODON,AT|downstream_gene_variant|MODIFIER|exon:Solyc04g150140.1.1.1|gene:Solyc04g150140.1|transcript|mRNA:Solyc04g150140.1.1|protein_coding||c.*2127_*2128insT|||||1923|WARNING_TRANSCRIPT_NO_…
SL4.0ch04	51076352	T	TAA	LS89;ANN=TAA|frameshift_variant|HIGH|exon:Solyc04g053147.1.1.1|gene:Solyc04g053147.1|transcript|mRNA:Solyc04g053147.1.1|protein_coding|1/2|c.32_33insAA|p.Thr12fs|34/473|33/315|11/104||WARNING_TRANSCRIPT_NO_START_CODON,TAA|downstream_gene_variant|MODIFIER|exon:Solyc04g054140.4.1.1|gene:Solyc04g054140.4|transcript|mRNA:Solyc04g054140.4.1|protein_coding||c.*2717_*2718insTT|||||2165|;LOF=(exon:Solyc0…
SL4.0ch04	51178304	TG	T	LS89;ANN=T|frameshift_variant|HIGH|exon:Solyc04g054180.4.1.1|gene:Solyc04g054180.4|transcript|mRNA:Solyc04g054180.4.1|protein_coding|1/14|c.95delC|p.Ser32fs|95/1628|95/1248|32/415||WARNING_TRANSCRIPT_NO_START_CODON;LOF=(exon:Solyc04g054180.4.1.1|gene:Solyc04g054180.4|1|1.00)
SL4.0ch04	51419694	CA	C	LS89;ANN=C|frameshift_variant|HIGH|exon:Solyc04g054227.1.1.1|gene:Solyc04g054227.1|transcript|mRNA:Solyc04g054227.1.1|protein_coding|2/4|c.1958delA|p.Asn653fs|1958/2757|1958/2757|653/918||INFO_REALIGN_3_PRIME,C|downstream_gene_variant|MODIFIER|exon:Solyc04g150147.1.1.1|gene:Solyc04g150147.1|transcript|mRNA:Solyc04g150147.1.1|protein_coding||c.*4516delA|||||4516|WARNING_TRANSCRIPT_NO_START_CODON;L…
SL4.0ch04	51654483	CA	C	LS89;ANN=C|frameshift_variant&stop_lost&splice_region_variant|HIGH|exon:Solyc04g054360.1.1.1|gene:Solyc04g054360.1|transcript|mRNA:Solyc04g054360.1.1|protein_coding|1/1|c.529delT|p.Ter177fs|529/531|529/531|177/176||
SL4.0ch04	51856766	GT	G	LS89;ANN=G|frameshift_variant|HIGH|exon:Solyc04g054470.3.1.1|gene:Solyc04g054470.3|transcript|mRNA:Solyc04g054470.3.1|protein_coding|1/12|c.88delT|p.Trp30fs|88/2632|88/156|30/51||WARNING_TRANSCRIPT_NO_START_CODON&INFO_REALIGN_3_PRIME,G|upstream_gene_variant|MODIFIER|exon:Solyc04g054460.3.1.1|gene:Solyc04g054460.3|transcript|mRNA:Solyc04g054460.3.1|protein_coding||c.-1124delA|||||976|;LOF=(exon:So…
SL4.0ch04	52024765	AT	A	LS89;ANN=A|frameshift_variant|HIGH|exon:Solyc04g054527.1.1.1|gene:Solyc04g054527.1|transcript|mRNA:Solyc04g054527.1.1|protein_coding|4/4|c.445delA|p.Ile149fs|468/889|445/489|149/162||,A|upstream_gene_variant|MODIFIER|exon:Solyc04g054526.1.1.1|gene:Solyc04g054526.1|transcript|mRNA:Solyc04g054526.1.1|protein_coding||c.-1909delA|||||1348|;LOF=(exon:Solyc04g054527.1.1.1|gene:Solyc04g054527.1|1|1.00)
SL4.0ch04	52219723	A	AT	LS89;ANN=AT|frameshift_variant|HIGH|exon:Solyc04g054537.1.1.1|gene:Solyc04g054537.1|transcript|mRNA:Solyc04g054537.1.1|protein_coding|5/5|c.452dupA|p.Asn151fs|454/719|452/468|151/155||WARNING_TRANSCRIPT_NO_START_CODON
SL4.0ch04	52800046	AG	A	LS89;ANN=A|frameshift_variant|HIGH|exon:Solyc04g054970.3.1.1|gene:Solyc04g054970.3|transcript|mRNA:Solyc04g054970.3.1|protein_coding|1/1|c.82delC|p.Leu28fs|82/267|82/267|28/88||,A|upstream_gene_variant|MODIFIER|exon:Solyc04g054960.1.1.1|gene:Solyc04g054960.1|transcript|mRNA:Solyc04g054960.1.1|protein_coding||c.-4102delC|||||4102|;LOF=(exon:Solyc04g054970.3.1.1|gene:Solyc04g054970.3|1|1.00)
SL4.0ch04	53084774	A	AT	LS89;ANN=AT|frameshift_variant&start_lost|HIGH|exon:Solyc04g055170.3.1.1|gene:Solyc04g055170.3|transcript|mRNA:Solyc04g055170.3.1|protein_coding|1/5|c.1dupA|p.Met1fs|160/1394|1/951|1/316||,AT|upstream_gene_variant|MODIFIER|exon:Solyc04g055180.3.1.1|gene:Solyc04g055180.3|transcript|mRNA:Solyc04g055180.3.1|protein_coding||c.-4099_-4098insT|||||3925|,AT|downstream_gene_variant|MODIFIER|exon:Solyc04g…
SL4.0ch04	53238397	TC	T	LS89;ANN=T|frameshift_variant|HIGH|exon:Solyc04g056260.2.1.1|gene:Solyc04g056260.2|transcript|mRNA:Solyc04g056260.2.1|protein_coding|3/5|c.897delC|p.Tyr300fs|897/1389|897/1281|299/426||,T|downstream_gene_variant|MODIFIER|exon:Solyc04g056270.4.1.1|gene:Solyc04g056270.4|transcript|mRNA:Solyc04g056270.4.1|protein_coding||c.*2931delG|||||2709|;LOF=(exon:Solyc04g056260.2.1.1|gene:Solyc04g056260.2|1|1.…
SL4.0ch04	53855135	AT	A	LS89;ANN=A|frameshift_variant|HIGH|exon:Solyc04g056570.3.1.1|gene:Solyc04g056570.3|transcript|mRNA:Solyc04g056570.3.1|protein_coding|4/4|c.3027delA|p.Glu1009fs|3130/3568|3027/3465|1009/1154||,A|upstream_gene_variant|MODIFIER|exon:Solyc04g056580.3.1.1|gene:Solyc04g056580.3|transcript|mRNA:Solyc04g056580.3.1|protein_coding||c.-4952delT|||||4952|,A|downstream_gene_variant|MODIFIER|exon:Solyc04g05656…
SL4.0ch04	54494394	GTGTGTTTCTTTGTGGATTGATATGTATTTGATACT	G	LS89;ANN=G|splice_donor_variant&splice_region_variant&intron_variant|HIGH|exon:Solyc04g058060.3.1.1|gene:Solyc04g058060.3|transcript|mRNA:Solyc04g058060.3.1|protein_coding|9/9|c.1195+2_1195+36delTGTGTTTCTTTGTGGATTGATATGTATTTGATACT||||||,G|upstream_gene_variant|MODIFIER|exon:Solyc04g058070.3.1.1|gene:Solyc04g058070.3|transcript|mRNA:Solyc04g058070.3.1|protein_coding||c.-3547_-3513delTGTGTTTCTTTGTG…
SL4.0ch04	54736317	TG	T	LS89;ANN=T|frameshift_variant|HIGH|exon:Solyc04g063245.1.1.1|gene:Solyc04g063245.1|transcript|mRNA:Solyc04g063245.1.1|protein_coding|2/2|c.346delG|p.Ala116fs|1051/1736|346/915|116/304||INFO_REALIGN_3_PRIME;LOF=(exon:Solyc04g063245.1.1.1|gene:Solyc04g063245.1|1|1.00)
SL4.0ch04	61867183	T	TAA,TA	LS89;ANN=TA|frameshift_variant|HIGH|exon:Solyc04g079360.1.1.1|gene:Solyc04g079360.1|transcript|mRNA:Solyc04g079360.1.1|protein_coding|1/1|c.748_749insA|p.Phe250fs|749/759|749/759|250/252||INFO_REALIGN_3_PRIME,TAA|frameshift_variant&stop_gained|HIGH|exon:Solyc04g079360.1.1.1|gene:Solyc04g079360.1|transcript|mRNA:Solyc04g079360.1.1|protein_coding|1/1|c.748_749insAA|p.Phe250fs|749/759|749/759|250/25…
SL4.0ch04	61924389	GA	G	LS89;ANN=G|frameshift_variant|HIGH|exon:Solyc04g079460.1.1.1|gene:Solyc04g079460.1|transcript|mRNA:Solyc04g079460.1.1|protein_coding|1/1|c.378delT|p.Gln127fs|378/453|378/453|126/150||,G|upstream_gene_variant|MODIFIER|exon:Solyc04g079440.3.1.1|gene:Solyc04g079440.3|transcript|mRNA:Solyc04g079440.3.1|protein_coding||c.-1573delT|||||1361|,G|upstream_gene_variant|MODIFIER|exon:Solyc04g079450.4.1.1|ge…
SL4.0ch04	62171317	C	CT	LS89;ANN=CT|frameshift_variant&stop_gained|HIGH|exon:Solyc04g079870.2.1.1|gene:Solyc04g079870.2|transcript|mRNA:Solyc04g079870.2.1|protein_coding|2/7|c.135dupT|p.Asp46fs|136/990|136/990|46/329||INFO_REALIGN_3_PRIME,CT|upstream_gene_variant|MODIFIER|exon:Solyc04g079880.4.1.1|gene:Solyc04g079880.4|transcript|mRNA:Solyc04g079880.4.1|protein_coding||c.-4629_-4628insT|||||4458|;LOF=(exon:Solyc04g07987…
SL4.0ch04	62171370	A	AAAAAACGT	LS89;ANN=AAAAAACGT|frameshift_variant&splice_region_variant|HIGH|exon:Solyc04g079870.2.1.1|gene:Solyc04g079870.2|transcript|mRNA:Solyc04g079870.2.1|protein_coding|2/7|c.186_187insAAAAACGT|p.Asp63fs|187/990|187/990|63/329||,AAAAAACGT|upstream_gene_variant|MODIFIER|exon:Solyc04g079880.4.1.1|gene:Solyc04g079880.4|transcript|mRNA:Solyc04g079880.4.1|protein_coding||c.-4576_-4575insAAAAACGT|||||4405|;L…
SL4.0ch04	62172737	G	GATTCCTCAAGTTCTACGTCGGGGCAAGAC	LS89;ANN=GATTCCTCAAGTTCTACGTCGGGGCAAGAC|frameshift_variant|HIGH|exon:Solyc04g079870.2.1.1|gene:Solyc04g079870.2|transcript|mRNA:Solyc04g079870.2.1|protein_coding|7/7|c.922_923insCTCAAGTTCTACGTCGGGGCAAGACATTC|p.His308fs|923/990|923/990|308/329||INFO_REALIGN_3_PRIME,GATTCCTCAAGTTCTACGTCGGGGCAAGAC|upstream_gene_variant|MODIFIER|exon:Solyc04g079880.4.1.1|gene:Solyc04g079880.4|transcript|mRNA:Solyc04g…
SL4.0ch04	62183194	A	AT	LS89;ANN=AT|frameshift_variant|HIGH|exon:Solyc04g079890.4.1.1|gene:Solyc04g079890.4|transcript|mRNA:Solyc04g079890.4.1|protein_coding|2/2|c.896dupT|p.Leu299fs|897/906|897/906|299/301||WARNING_TRANSCRIPT_MULTIPLE_STOP_CODONS&INFO_REALIGN_3_PRIME,AT|downstream_gene_variant|MODIFIER|exon:Solyc04g079900.3.1.1|gene:Solyc04g079900.3|transcript|mRNA:Solyc04g079900.3.1|protein_coding||c.*1432dupA|||||959|
SL4.0ch04	62185259	C	CTG	LS89;ANN=CTG|splice_acceptor_variant&intron_variant|HIGH|exon:Solyc04g079900.3.1.1|gene:Solyc04g079900.3|transcript|mRNA:Solyc04g079900.3.1|protein_coding|14/15|c.2060-2_2060-1insCA||||||,CTG|downstream_gene_variant|MODIFIER|exon:Solyc04g079890.4.1.1|gene:Solyc04g079890.4|transcript|mRNA:Solyc04g079890.4.1|protein_coding||c.*2052_*2053insTG|||||2053|WARNING_TRANSCRIPT_MULTIPLE_STOP_CODONS;LOF=(ex…
SL4.0ch04	62530449	GTATA	G,GTA	LS89;ANN=G|splice_donor_variant&splice_region_variant&intron_variant|HIGH|exon:Solyc04g080330.3.1.1|gene:Solyc04g080330.3|transcript|mRNA:Solyc04g080330.3.1|protein_coding|3/3|c.577+2_577+5delTATA||||||,GTA|splice_region_variant&intron_variant|LOW|exon:Solyc04g080330.3.1.1|gene:Solyc04g080330.3|transcript|mRNA:Solyc04g080330.3.1|protein_coding|3/3|c.577+4_577+5delTA||||||,G|downstream_gene_varian…
SL4.0ch04	62571524	CTATA	C	LS89;ANN=C|frameshift_variant|HIGH|exon:Solyc04g080420.4.1.1|gene:Solyc04g080420.4|transcript|mRNA:Solyc04g080420.4.1|protein_coding|1/5|c.3_6delTATA|p.Tyr1fs|6/1210|3/1083|1/360||WARNING_TRANSCRIPT_NO_START_CODON,C|upstream_gene_variant|MODIFIER|exon:Solyc04g080430.3.1.1|gene:Solyc04g080430.3|transcript|mRNA:Solyc04g080430.3.1|protein_coding||c.-5206_-5203delTATA|||||4880|,C|downstream_gene_vari…
SL4.0ch04	62628501	ACC	A	LS89;ANN=A|frameshift_variant|HIGH|exon:Solyc04g080490.4.1.1|gene:Solyc04g080490.4|transcript|mRNA:Solyc04g080490.4.1|protein_coding|1/2|c.379_380delGG|p.Gly127fs|380/1127|379/894|127/297||WARNING_TRANSCRIPT_NO_START_CODON,A|downstream_gene_variant|MODIFIER|exon:Solyc04g080480.1.1.1|gene:Solyc04g080480.1|transcript|mRNA:Solyc04g080480.1.1|protein_coding||c.*3242_*3243delCC|||||3242|;LOF=(exon:Sol…
SL4.0ch04	62628504	A	ATG	LS89;ANN=ATG|frameshift_variant|HIGH|exon:Solyc04g080490.4.1.1|gene:Solyc04g080490.4|transcript|mRNA:Solyc04g080490.4.1|protein_coding|1/2|c.377_378insCA|p.Gly127fs|377/1127|377/894|126/297||WARNING_TRANSCRIPT_NO_START_CODON,ATG|downstream_gene_variant|MODIFIER|exon:Solyc04g080480.1.1.1|gene:Solyc04g080480.1|transcript|mRNA:Solyc04g080480.1.1|protein_coding||c.*3244_*3245insTG|||||3245|;LOF=(exon…
SL4.0ch04	62759977	CA	C	LS89;ANN=C|frameshift_variant|HIGH|exon:Solyc04g080680.4.1.1|gene:Solyc04g080680.4|transcript|mRNA:Solyc04g080680.4.1|protein_coding|1/3|c.10delA|p.Met4fs|10/1483|10/1338|4/445||WARNING_TRANSCRIPT_NO_START_CODON&INFO_REALIGN_3_PRIME,C|downstream_gene_variant|MODIFIER|exon:Solyc04g080670.3.1.1|gene:Solyc04g080670.3|transcript|mRNA:Solyc04g080670.3.1|protein_coding||c.*1669delA|||||1450|,C|downstre…
SL4.0ch04	62762953	A	AAACATTTCACC	LS89;ANN=AAACATTTCACC|frameshift_variant|HIGH|exon:Solyc04g080690.3.1.1|gene:Solyc04g080690.3|transcript|mRNA:Solyc04g080690.3.1|protein_coding|5/7|c.577_587dupGGTGAAATGTT|p.Phe196fs|587/855|587/855|196/284||WARNING_TRANSCRIPT_NO_START_CODON,AAACATTTCACC|downstream_gene_variant|MODIFIER|exon:Solyc04g080670.3.1.1|gene:Solyc04g080670.3|transcript|mRNA:Solyc04g080670.3.1|protein_coding||c.*4644_*464…
SL4.0ch04	62947802	C	CAG	LS89;ANN=CAG|frameshift_variant|HIGH|exon:Solyc04g080920.3.1.1|gene:Solyc04g080920.3|transcript|mRNA:Solyc04g080920.3.1|protein_coding|4/8|c.539_540insCT|p.Gln180fs|539/1416|539/1416|180/471||,CAG|upstream_gene_variant|MODIFIER|exon:Solyc04g080915.1.1.1|gene:Solyc04g080915.1|transcript|mRNA:Solyc04g080915.1.1|protein_coding||c.-5681_-5680insCT|||||3630|,CAG|downstream_gene_variant|MODIFIER|exon:S…
SL4.0ch04	63578296	G	GA	LS89;ANN=GA|frameshift_variant|HIGH|exon:Solyc04g081640.3.1.1|gene:Solyc04g081640.3|transcript|mRNA:Solyc04g081640.3.1|protein_coding|2/5|c.110dupT|p.Lys38fs|110/477|110/477|37/158||,GA|downstream_gene_variant|MODIFIER|exon:Solyc04g081650.3.1.1|gene:Solyc04g081650.3|transcript|mRNA:Solyc04g081650.3.1|protein_coding||c.*1728dupT|||||1503|,GA|downstream_gene_variant|MODIFIER|exon:Solyc04g081660.3.1…
SL4.0ch04	63604840	A	AC	LS89;ANN=AC|frameshift_variant|HIGH|exon:Solyc04g081700.3.1.1|gene:Solyc04g081700.3|transcript|mRNA:Solyc04g081700.3.1|protein_coding|3/5|c.43_44insC|p.Met15fs|176/514|44/180|15/59||,AC|upstream_gene_variant|MODIFIER|exon:Solyc04g081690.2.1.1|gene:Solyc04g081690.2|transcript|mRNA:Solyc04g081690.2.1|protein_coding||c.-11622_-11621insG|||||3769|;LOF=(exon:Solyc04g081700.3.1.1|gene:Solyc04g081700.3|…
SL4.0ch04	63640221	TCCCGAAC	T	LS89;ANN=T|frameshift_variant|HIGH|exon:Solyc04g081740.3.1.1|gene:Solyc04g081740.3|transcript|mRNA:Solyc04g081740.3.1|protein_coding|1/6|c.26_32delCCGAACC|p.Pro9fs|26/1527|26/1158|9/385||INFO_REALIGN_3_PRIME,T|upstream_gene_variant|MODIFIER|exon:Solyc04g081730.3.1.1|gene:Solyc04g081730.3|transcript|mRNA:Solyc04g081730.3.1|protein_coding||c.-1632_-1626delGTTCGGG|||||1387|
SL4.0ch04	63640351	C	CAG	LS89;ANN=CAG|frameshift_variant|HIGH|exon:Solyc04g081740.3.1.1|gene:Solyc04g081740.3|transcript|mRNA:Solyc04g081740.3.1|protein_coding|1/6|c.156_157dupGA|p.Ile53fs|158/1527|158/1158|53/385||INFO_REALIGN_3_PRIME,CAG|upstream_gene_variant|MODIFIER|exon:Solyc04g081730.3.1.1|gene:Solyc04g081730.3|transcript|mRNA:Solyc04g081730.3.1|protein_coding||c.-1757_-1756dupCT|||||1517|;LOF=(exon:Solyc04g081740.…
SL4.0ch04	64127440	CTAAATAATAATAA	C	LS89;ANN=C|frameshift_variant|HIGH|exon:Solyc04g082500.4.1.1|gene:Solyc04g082500.4|transcript|mRNA:Solyc04g082500.4.1|protein_coding|1/6|c.84_96delTTATTATTATTTA|p.Tyr28fs|96/1681|84/1389|28/462||WARNING_TRANSCRIPT_NO_START_CODON;LOF=(exon:Solyc04g082500.4.1.1|gene:Solyc04g082500.4|1|1.00)
SL4.0ch05	63372822	GATTTTTGGGA	G	LS89;ANN=G|frameshift_variant|HIGH|exon:Solyc05g054010.4.1.1|gene:Solyc05g054010.4|transcript|mRNA:Solyc05g054010.4.1|protein_coding|1/1|c.1431_1440delTCCCAAAAAT|p.Pro478fs|1440/3692|1431/3681|477/1226||WARNING_TRANSCRIPT_NO_START_CODON;LOF=(exon:Solyc05g054010.4.1.1|gene:Solyc05g054010.4|1|1.00)
SL4.0ch05	63536287	CA	C	LS89;ANN=C|frameshift_variant|HIGH|exon:Solyc05g054190.4.1.1|gene:Solyc05g054190.4|transcript|mRNA:Solyc05g054190.4.1|protein_coding|3/3|c.702delA|p.Glu235fs|745/1004|702/720|234/239||WARNING_TRANSCRIPT_MULTIPLE_STOP_CODONS&INFO_REALIGN_3_PRIME,C|upstream_gene_variant|MODIFIER|exon:Solyc05g054200.4.1.1|gene:Solyc05g054200.4|transcript|mRNA:Solyc05g054200.4.1|protein_coding||c.-1398delA|||||1299|
SL4.0ch05	63623543	AACCTTCAATTTTAGGGTTACATTTTTCTTATATTT	A	LS89;ANN=A|splice_donor_variant&conservative_inframe_deletion&splice_region_variant&intron_variant|HIGH|exon:Solyc05g054290.2.1.1|gene:Solyc05g054290.2|transcript|mRNA:Solyc05g054290.2.1|protein_coding|3/5|c.325_339+20delACCTTCAATTTTAGGGTTACATTTTTCTTATATTT|p.Thr109_Arg113del|382/881|325/624|109/207||,A|upstream_gene_variant|MODIFIER|exon:Solyc05g054300.2.1.1|gene:Solyc05g054300.2|transcript|mRNA:…
SL4.0ch05	64449870	TTTCATATTTGATA	T	LS89;ANN=T|frameshift_variant|HIGH|exon:Solyc05g055410.3.1.1|gene:Solyc05g055410.3|transcript|mRNA:Solyc05g055410.3.1|protein_coding|3/8|c.447_459delTATCAAATATGAA|p.Asn149fs|459/1581|447/1581|149/526||,T|downstream_gene_variant|MODIFIER|exon:Solyc05g055420.4.1.1|gene:Solyc05g055420.4|transcript|mRNA:Solyc05g055420.4.1|protein_coding||c.*4180_*4192delTATCAAATATGAA|||||3946|;LOF=(exon:Solyc05g05541…
SL4.0ch05	64473138	A	AT	LS89;ANN=AT|frameshift_variant|HIGH|exon:Solyc05g055430.4.1.1|gene:Solyc05g055430.4|transcript|mRNA:Solyc05g055430.4.1|protein_coding|1/6|c.44dupA|p.Asn15fs|44/979|44/792|15/263||WARNING_TRANSCRIPT_NO_START_CODON,AT|upstream_gene_variant|MODIFIER|exon:Solyc05g055425.1.1.1|gene:Solyc05g055425.1|transcript|mRNA:Solyc05g055425.1.1|protein_coding||c.-4951dupA|||||4951|,AT|upstream_gene_variant|MODIFI…
SL4.0ch05	64537495	AGAAGAGCCAAGAAATATAAAGTTTGTGCTTCTACCATAATGCCTTTTACCAATCACCATGATTTGCACCGGGAGAC	A	LS89;ANN=A|stop_lost&splice_donor_variant&disruptive_inframe_deletion&splice_region_variant&intron_variant|HIGH|exon:Solyc05g055575.1.1.1|gene:Solyc05g055575.1|transcript|mRNA:Solyc05g055575.1.1|protein_coding|2/3|c.72_98+49delGTCTCCCGGTGCAAATCATGGTGATTGGTAAAAGGCATTATGGTAGAAGCACAAACTTTATATTTCTTGGCTCTTC|p.Ser25_Ter33del||72/99|24/32||,A|upstream_gene_variant|MODIFIER|exon:Solyc05g055550.3.1.1|gene…
SL4.0ch05	64781283	T	TG	LS89;ANN=TG|frameshift_variant|HIGH|exon:Solyc05g056000.3.1.1|gene:Solyc05g056000.3|transcript|mRNA:Solyc05g056000.3.1|protein_coding|2/2|c.1006_1007insG||1301/1577|1007/1008|336/335||,TG|downstream_gene_variant|MODIFIER|exon:Solyc05g055990.4.1.1|gene:Solyc05g055990.4|transcript|mRNA:Solyc05g055990.4.1|protein_coding||c.*2705_*2706insG|||||2540|,TG|downstream_gene_variant|MODIFIER|exon:Solyc05g05…
SL4.0ch07	5723248	TTTAAGCGTGAGTGGAATGATTGGAG	T	LS89;ANN=T|frameshift_variant|HIGH|exon:Solyc07g015873.1.1.1|gene:Solyc07g015873.1|transcript|mRNA:Solyc07g015873.1.1|protein_coding|2/2|c.412_436delAAGCGTGAGTGGAATGATTGGAGTT|p.Lys138fs|412/450|412/450|138/149||INFO_REALIGN_3_PRIME;LOF=(exon:Solyc07g015873.1.1.1|gene:Solyc07g015873.1|1|1.00)
SL4.0ch09	3427806	ACT	A	LS89;ANN=A|frameshift_variant|HIGH|exon:Solyc09g009910.4.1.1|gene:Solyc09g009910.4|transcript|mRNA:Solyc09g009910.4.1|protein_coding|1/10|c.141_142delAG|p.Lys47fs|262/2040|141/1920|47/639||,A|downstream_gene_variant|MODIFIER|exon:Solyc09g009920.1.1.1|gene:Solyc09g009920.1|transcript|mRNA:Solyc09g009920.1.1|protein_coding||c.*2281_*2282delAG|||||2282|,A|downstream_gene_variant|MODIFIER|exon:Solyc0…
SL4.0ch09	3427810	T	TGC	LS89;ANN=TGC|frameshift_variant|HIGH|exon:Solyc09g009910.4.1.1|gene:Solyc09g009910.4|transcript|mRNA:Solyc09g009910.4.1|protein_coding|1/10|c.138_139insGC|p.Lys47fs|258/2040|138/1920|46/639||,TGC|downstream_gene_variant|MODIFIER|exon:Solyc09g009920.1.1.1|gene:Solyc09g009920.1|transcript|mRNA:Solyc09g009920.1.1|protein_coding||c.*2278_*2279insGC|||||2278|,TGC|downstream_gene_variant|MODIFIER|exon:…
SL4.0ch09	3477781	CT	C	LS89;ANN=C|splice_acceptor_variant&intron_variant|HIGH|exon:Solyc09g010000.4.1.1|gene:Solyc09g010000.4|transcript|mRNA:Solyc09g010000.4.1|protein_coding|1/2|c.576-2delA||||||WARNING_TRANSCRIPT_NO_START_CODON,C|upstream_gene_variant|MODIFIER|exon:Solyc09g009990.4.1.1|gene:Solyc09g009990.4|transcript|mRNA:Solyc09g009990.4.1|protein_coding||c.-1841delA|||||1841|WARNING_TRANSCRIPT_NO_START_CODON,C|do…
SL4.0ch09	3478272	GA	G	LS89;ANN=G|frameshift_variant|HIGH|exon:Solyc09g010000.4.1.1|gene:Solyc09g010000.4|transcript|mRNA:Solyc09g010000.4.1|protein_coding|1/3|c.237delT|p.Pro80fs|237/1271|237/1149|79/382||WARNING_TRANSCRIPT_NO_START_CODON,G|upstream_gene_variant|MODIFIER|exon:Solyc09g009990.4.1.1|gene:Solyc09g009990.4|transcript|mRNA:Solyc09g009990.4.1|protein_coding||c.-2332delT|||||2332|WARNING_TRANSCRIPT_NO_START_C…
SL4.0ch09	3478277	C	CTCGA	LS89;ANN=CTCGA|frameshift_variant|HIGH|exon:Solyc09g010000.4.1.1|gene:Solyc09g010000.4|transcript|mRNA:Solyc09g010000.4.1|protein_coding|1/3|c.232_233insTCGA|p.Ser78fs|232/1271|232/1149|78/382||WARNING_TRANSCRIPT_NO_START_CODON,CTCGA|upstream_gene_variant|MODIFIER|exon:Solyc09g009990.4.1.1|gene:Solyc09g009990.4|transcript|mRNA:Solyc09g009990.4.1|protein_coding||c.-2337_-2336insTCGA|||||2337|WARNI…
SL4.0ch09	3479437	GTT	G	LS89;ANN=G|frameshift_variant|HIGH|exon:Solyc09g010010.1.1.1|gene:Solyc09g010010.1|transcript|mRNA:Solyc09g010010.1.1|protein_coding|2/2|c.347_348delAA|p.Lys116fs|348/444|347/444|116/147||,G|upstream_gene_variant|MODIFIER|exon:Solyc09g009990.4.1.1|gene:Solyc09g009990.4|transcript|mRNA:Solyc09g009990.4.1|protein_coding||c.-3498_-3497delAA|||||3497|WARNING_TRANSCRIPT_NO_START_CODON,G|upstream_gene_…
SL4.0ch09	3479482	ATACCCTTGGACCTATCT	A	LS89;ANN=A|frameshift_variant|HIGH|exon:Solyc09g010010.1.1.1|gene:Solyc09g010010.1|transcript|mRNA:Solyc09g010010.1.1|protein_coding|2/2|c.287_303delAGATAGGTCCAAGGGTA|p.Lys96fs|303/444|287/444|96/147||,A|upstream_gene_variant|MODIFIER|exon:Solyc09g009990.4.1.1|gene:Solyc09g009990.4|transcript|mRNA:Solyc09g009990.4.1|protein_coding||c.-3558_-3542delAGATAGGTCCAAGGGTA|||||3542|WARNING_TRANSCRIPT_NO_…
SL4.0ch09	3479823	GGACATGCTGGATAATAA	G	LS89;ANN=G|frameshift_variant|HIGH|exon:Solyc09g010010.1.1.1|gene:Solyc09g010010.1|transcript|mRNA:Solyc09g010010.1.1|protein_coding|1/2|c.108_124delTTATTATCCAGCATGTC|p.Tyr37fs|124/444|108/444|36/147||,G|upstream_gene_variant|MODIFIER|exon:Solyc09g009990.4.1.1|gene:Solyc09g009990.4|transcript|mRNA:Solyc09g009990.4.1|protein_coding||c.-3899_-3883delTTATTATCCAGCATGTC|||||3883|WARNING_TRANSCRIPT_NO_…
SL4.0ch09	3479881	T	TA	LS89;ANN=TA|frameshift_variant|HIGH|exon:Solyc09g010010.1.1.1|gene:Solyc09g010010.1|transcript|mRNA:Solyc09g010010.1.1|protein_coding|1/2|c.66_67insT|p.Lys23fs|66/444|66/444|22/147||,TA|upstream_gene_variant|MODIFIER|exon:Solyc09g009990.4.1.1|gene:Solyc09g009990.4|transcript|mRNA:Solyc09g009990.4.1|protein_coding||c.-3941_-3940insT|||||3941|WARNING_TRANSCRIPT_NO_START_CODON,TA|upstream_gene_varia…
SL4.0ch09	3481502	C	CT	LS89;ANN=CT|splice_acceptor_variant&intron_variant|HIGH|exon:Solyc09g010020.2.1.1|gene:Solyc09g010020.2|transcript|mRNA:Solyc09g010020.2.1|protein_coding|1/2|c.540-2_540-1insA||||||,CT|upstream_gene_variant|MODIFIER|exon:Solyc09g010000.4.1.1|gene:Solyc09g010000.4|transcript|mRNA:Solyc09g010000.4.1|protein_coding||c.-2994_-2993insA|||||2994|WARNING_TRANSCRIPT_NO_START_CODON,CT|upstream_gene_varian…
SL4.0ch09	3482370	C	CAT	LS89;ANN=CAT|frameshift_variant&start_lost|HIGH|exon:Solyc09g010020.2.1.1|gene:Solyc09g010020.2|transcript|mRNA:Solyc09g010020.2.1|protein_coding|1/3|c.1_2dupAT|p.Met1fs|172/1451|2/1113|1/370||,CAT|upstream_gene_variant|MODIFIER|exon:Solyc09g010000.4.1.1|gene:Solyc09g010000.4|transcript|mRNA:Solyc09g010000.4.1|protein_coding||c.-3863_-3862dupAT|||||3862|WARNING_TRANSCRIPT_NO_START_CODON,CAT|upstr…
SL4.0ch09	3503277	CTGGTGAT	C	LS89;ANN=C|stop_lost&conservative_inframe_deletion&splice_region_variant|HIGH|exon:Solyc09g010070.1.1.1|gene:Solyc09g010070.1|transcript|mRNA:Solyc09g010070.1.1|protein_coding|1/1|c.1864_*1delTGGTGAT|p.Trp622_Ter623del|1864/1869|1864/1869|622/622||,C|upstream_gene_variant|MODIFIER|exon:Solyc09g010080.3.1.1|gene:Solyc09g010080.3|transcript|mRNA:Solyc09g010080.3.1|protein_coding||c.-4878_-4872delTG…
SL4.0ch09	3508213	CAA	C,CAAA	LS89;ANN=C|frameshift_variant|HIGH|exon:Solyc09g010080.3.1.1|gene:Solyc09g010080.3|transcript|mRNA:Solyc09g010080.3.1|protein_coding|1/6|c.69_70delAA|p.Lys23fs|69/2265|69/1824|23/607||WARNING_TRANSCRIPT_NO_START_CODON&INFO_REALIGN_3_PRIME,CAAA|frameshift_variant|HIGH|exon:Solyc09g010080.3.1.1|gene:Solyc09g010080.3|transcript|mRNA:Solyc09g010080.3.1|protein_coding|1/6|c.70dupA|p.Met24fs|71/2265|71…
SL4.0ch09	3514151	T	TATTTTAAAC	LS89;ANN=TATTTTAAAC|splice_acceptor_variant&intron_variant|HIGH|exon:Solyc09g010090.5.1.1.1|gene:Solyc09g010090.5.1|transcript|mRNA:Solyc09g010090.5.1.1|protein_coding|2/5|c.209-3_209-2insATTTTAAAC||||||WARNING_TRANSCRIPT_MULTIPLE_STOP_CODONS,TATTTTAAAC|downstream_gene_variant|MODIFIER|exon:Solyc09g010080.3.1.1|gene:Solyc09g010080.3|transcript|mRNA:Solyc09g010080.3.1|protein_coding||c.*2310_*2311…
SL4.0ch09	3516597	G	GA	LS89;ANN=GA|frameshift_variant|HIGH|exon:Solyc09g010090.5.1.1.1|gene:Solyc09g010090.5.1|transcript|mRNA:Solyc09g010090.5.1.1|protein_coding|6/6|c.1753dupA|p.Arg585fs|1864/6007|1754/1824|585/607||WARNING_TRANSCRIPT_MULTIPLE_STOP_CODONS&INFO_REALIGN_3_PRIME,GA|downstream_gene_variant|MODIFIER|exon:Solyc09g010080.3.1.1|gene:Solyc09g010080.3|transcript|mRNA:Solyc09g010080.3.1|protein_coding||c.*4756_…
SL4.0ch09	3516653	A	AT	LS89;ANN=AT|frameshift_variant|HIGH|exon:Solyc09g010090.5.1.1.1|gene:Solyc09g010090.5.1|transcript|mRNA:Solyc09g010090.5.1.1|protein_coding|6/6|c.1811dupT|p.Leu604fs|1922/6007|1812/1824|604/607||WARNING_TRANSCRIPT_MULTIPLE_STOP_CODONS&INFO_REALIGN_3_PRIME,AT|downstream_gene_variant|MODIFIER|exon:Solyc09g010080.3.1.1|gene:Solyc09g010080.3|transcript|mRNA:Solyc09g010080.3.1|protein_coding||c.*4812_…
SL4.0ch09	3525645	C	CTT	LS89;ANN=CTT|frameshift_variant|HIGH|exon:Solyc09g010110.3.1.1|gene:Solyc09g010110.3|transcript|mRNA:Solyc09g010110.3.1|protein_coding|8/8|c.938_939dupAA||1080/1313|939/939|313/312||,CTT|upstream_gene_variant|MODIFIER|exon:Solyc09g010100.3.1.1|gene:Solyc09g010100.3|transcript|mRNA:Solyc09g010100.3.1|protein_coding||c.-1665_-1664dupAA|||||1524|,CTT|downstream_gene_variant|MODIFIER|exon:Solyc09g010…
SL4.0ch09	3554167	C	CA	LS89;ANN=CA|frameshift_variant|HIGH|exon:Solyc09g010150.4.1.1|gene:Solyc09g010150.4|transcript|mRNA:Solyc09g010150.4.1|protein_coding|1/9|c.79dupA|p.Met27fs|80/1347|80/1152|27/383||WARNING_TRANSCRIPT_NO_START_CODON&INFO_REALIGN_3_PRIME,CA|downstream_gene_variant|MODIFIER|exon:Solyc09g010140.3.1.1|gene:Solyc09g010140.3|transcript|mRNA:Solyc09g010140.3.1|protein_coding||c.*3794_*3795insA|||||3795|;…
SL4.0ch09	3622828	C	CT	LS89;ANN=CT|frameshift_variant|HIGH|exon:Solyc09g010200.4.1.1|gene:Solyc09g010200.4|transcript|mRNA:Solyc09g010200.4.1|protein_coding|1/3|c.27dupA|p.Gly10fs|27/998|27/738|9/245||WARNING_TRANSCRIPT_NO_START_CODON,CT|upstream_gene_variant|MODIFIER|exon:Solyc09g010190.3.1.1|gene:Solyc09g010190.3|transcript|mRNA:Solyc09g010190.3.1|protein_coding||c.-3019dupA|||||2951|
SL4.0ch09	3670120	TC	T	LS89;ANN=T|frameshift_variant|HIGH|exon:Solyc09g010250.1.1.1|gene:Solyc09g010250.1|transcript|mRNA:Solyc09g010250.1.1|protein_coding|2/2|c.129delG|p.Lys44fs|129/162|129/162|43/53||,T|upstream_gene_variant|MODIFIER|exon:Solyc09g010240.3.1.1|gene:Solyc09g010240.3|transcript|mRNA:Solyc09g010240.3.1|protein_coding||c.-3783delG|||||3783|;LOF=(exon:Solyc09g010250.1.1.1|gene:Solyc09g010250.1|1|1.00)
SL4.0ch09	3834203	A	AT	LS89;ANN=AT|frameshift_variant&start_lost|HIGH|exon:Solyc09g010430.1.1.1|gene:Solyc09g010430.1|transcript|mRNA:Solyc09g010430.1.1|protein_coding|1/1|c.1dupA|p.Met1fs|1/264|1/264|1/87||,AT|upstream_gene_variant|MODIFIER|exon:Solyc09g010420.4.1.1|gene:Solyc09g010420.4|transcript|mRNA:Solyc09g010420.4.1|protein_coding||c.-4640dupA|||||4557|;LOF=(exon:Solyc09g010430.1.1.1|gene:Solyc09g010430.1|1|1.00)
SL4.0ch09	3943367	T	TA	LS89;ANN=TA|frameshift_variant|HIGH|exon:Solyc09g010530.3.1.1|gene:Solyc09g010530.3|transcript|mRNA:Solyc09g010530.3.1|protein_coding|6/6|c.2332_2333insT|p.Gln778fs|2443/2769|2332/2397|778/798||,TA|downstream_gene_variant|MODIFIER|exon:Solyc09g010520.3.1.1|gene:Solyc09g010520.3|transcript|mRNA:Solyc09g010520.3.1|protein_coding||c.*952_*953insA|||||572|
SL4.0ch09	3983135	G	GAA	LS89;ANN=GAA|frameshift_variant|HIGH|exon:Solyc09g010580.3.1.1|gene:Solyc09g010580.3|transcript|mRNA:Solyc09g010580.3.1|protein_coding|2/3|c.67_68dupTT|p.Ter26fs|163/317|68/78|23/25||,GAA|upstream_gene_variant|MODIFIER|exon:Solyc09g010570.1.1.1|gene:Solyc09g010570.1|transcript|mRNA:Solyc09g010570.1.1|protein_coding||c.-4246_-4245dupTT|||||4245|,GAA|upstream_gene_variant|MODIFIER|exon:Solyc09g0105…
SL4.0ch09	3984143	GC	G	LS89;ANN=G|frameshift_variant|HIGH|exon:Solyc09g010590.1.1.1|gene:Solyc09g010590.1|transcript|mRNA:Solyc09g010590.1.1|protein_coding|1/1|c.226delC|p.Leu76fs|226/543|226/543|76/180||INFO_REALIGN_3_PRIME,G|upstream_gene_variant|MODIFIER|exon:Solyc09g010580.3.1.1|gene:Solyc09g010580.3|transcript|mRNA:Solyc09g010580.3.1|protein_coding||c.-831delG|||||736|,G|downstream_gene_variant|MODIFIER|exon:Solyc…
SL4.0ch09	3984369	TA	T	LS89;ANN=T|frameshift_variant|HIGH|exon:Solyc09g010590.1.1.1|gene:Solyc09g010590.1|transcript|mRNA:Solyc09g010590.1.1|protein_coding|1/1|c.454delA|p.Arg152fs|454/543|454/543|152/180||INFO_REALIGN_3_PRIME,T|upstream_gene_variant|MODIFIER|exon:Solyc09g010580.3.1.1|gene:Solyc09g010580.3|transcript|mRNA:Solyc09g010580.3.1|protein_coding||c.-1057delT|||||962|,T|downstream_gene_variant|MODIFIER|exon:So…
SL4.0ch09	3989871	TCG	T	LS89;ANN=T|frameshift_variant|HIGH|exon:Solyc09g010605.1.1.1|gene:Solyc09g010605.1|transcript|mRNA:Solyc09g010605.1.1|protein_coding|4/4|c.282_283delCG|p.Phe94fs|283/384|282/384|94/127||,T|upstream_gene_variant|MODIFIER|exon:Solyc09g010600.1.1.1|gene:Solyc09g010600.1|transcript|mRNA:Solyc09g010600.1.1|protein_coding||c.-620_-619delCG|||||619|,T|downstream_gene_variant|MODIFIER|exon:Solyc09g010610…
SL4.0ch09	4001901	TC	T	LS89;ANN=T|frameshift_variant|HIGH|exon:Solyc09g010620.1.1.1|gene:Solyc09g010620.1|transcript|mRNA:Solyc09g010620.1.1|protein_coding|1/1|c.278delC|p.Ser93fs|278/492|278/492|93/163||,T|upstream_gene_variant|MODIFIER|exon:Solyc09g010630.3.1.1|gene:Solyc09g010630.3|transcript|mRNA:Solyc09g010630.3.1|protein_coding||c.-4109delC|||||3973|;LOF=(exon:Solyc09g010620.1.1.1|gene:Solyc09g010620.1|1|1.00)
SL4.0ch09	4056795	C	CA	LS89;ANN=CA|frameshift_variant|HIGH|exon:Solyc09g010690.4.1.1|gene:Solyc09g010690.4|transcript|mRNA:Solyc09g010690.4.1|protein_coding|1/8|c.116dupA|p.Asn39fs|117/1754|117/1491|39/496||WARNING_TRANSCRIPT_NO_START_CODON&INFO_REALIGN_3_PRIME;LOF=(exon:Solyc09g010690.4.1.1|gene:Solyc09g010690.4|1|1.00)
SL4.0ch09	4114562	A	AT	LS89;ANN=AT|frameshift_variant&start_lost|HIGH|exon:Solyc09g010780.3.1.1|gene:Solyc09g010780.3|transcript|mRNA:Solyc09g010780.3.1|protein_coding|1/4|c.1dupA|p.Met1fs|1/2042|1/1872|1/623||;LOF=(exon:Solyc09g010780.3.1.1|gene:Solyc09g010780.3|1|1.00)
SL4.0ch09	4173877	TC	T	LS89;ANN=T|frameshift_variant|HIGH|exon:Solyc09g010830.4.1.1|gene:Solyc09g010830.4|transcript|mRNA:Solyc09g010830.4.1|protein_coding|6/20|c.2794delG|p.Glu932fs|3136/6896|2794/6120|932/2039||;LOF=(exon:Solyc09g010830.4.1.1|gene:Solyc09g010830.4|1|1.00)
SL4.0ch09	4279435	A	AT	LS89;ANN=AT|frameshift_variant|HIGH|exon:Solyc09g010910.3.1.1|gene:Solyc09g010910.3|transcript|mRNA:Solyc09g010910.3.1|protein_coding|1/3|c.112_113insT|p.Asn38fs|113/579|113/579|38/192||;LOF=(exon:Solyc09g010910.3.1.1|gene:Solyc09g010910.3|1|1.00)
SL4.0ch09	4281136	AC	A	LS89;ANN=A|frameshift_variant|HIGH|exon:Solyc09g010910.3.1.1|gene:Solyc09g010910.3|transcript|mRNA:Solyc09g010910.3.1|protein_coding|2/3|c.317delC|p.Pro106fs|317/579|317/579|106/192||INFO_REALIGN_3_PRIME;LOF=(exon:Solyc09g010910.3.1.1|gene:Solyc09g010910.3|1|1.00)
SL4.0ch09	4281961	TACTTATAATCAGCTCA	T	LS89;ANN=T|frameshift_variant&splice_acceptor_variant&splice_region_variant&intron_variant|HIGH|exon:Solyc09g010910.3.1.1|gene:Solyc09g010910.3|transcript|mRNA:Solyc09g010910.3.1|protein_coding|3/3|c.332-12_335delACTTATAATCAGCTCA|p.Ala111fs||332/579|111/192||;LOF=(exon:Solyc09g010910.3.1.1|gene:Solyc09g010910.3|1|1.00)
SL4.0ch09	4282079	G	GA	LS89;ANN=GA|frameshift_variant|HIGH|exon:Solyc09g010910.3.1.1|gene:Solyc09g010910.3|transcript|mRNA:Solyc09g010910.3.1|protein_coding|3/3|c.438dupA|p.Leu147fs|439/579|439/579|147/192||INFO_REALIGN_3_PRIME;LOF=(exon:Solyc09g010910.3.1.1|gene:Solyc09g010910.3|1|1.00)
SL4.0ch09	4293820	TTACTTTACGA	T	LS89;ANN=T|frameshift_variant&start_lost|HIGH|exon:Solyc09g150103.1.1.1|gene:Solyc09g150103.1|transcript|mRNA:Solyc09g150103.1.1|protein_coding|1/2|c.-8_2delACTTTACGAT|p.Met1fs|539/1160|1/504|1/167||INFO_REALIGN_3_PRIME,T|5_prime_UTR_variant|MODIFIER|exon:Solyc09g150103.1.1.1|gene:Solyc09g150103.1|transcript|mRNA:Solyc09g150103.1.1|protein_coding|1/2|c.-8_2delACTTTACGAT||||||INFO_REALIGN_3_PRIME,…
SL4.0ch09	4294309	CA	C	LS89;ANN=C|frameshift_variant|HIGH|exon:Solyc09g150103.1.1.1|gene:Solyc09g150103.1|transcript|mRNA:Solyc09g150103.1.1|protein_coding|2/2|c.123delA|p.Gly42fs|669/1160|123/504|41/167||INFO_REALIGN_3_PRIME,C|upstream_gene_variant|MODIFIER|exon:Solyc09g150104.1.1.1|gene:Solyc09g150104.1|transcript|mRNA:Solyc09g150104.1.1|protein_coding||c.-1063delA|||||1063|,C|upstream_gene_variant|MODIFIER|exon:Soly…
SL4.0ch09	4294432	CA	C	LS89;ANN=C|frameshift_variant|HIGH|exon:Solyc09g150103.1.1.1|gene:Solyc09g150103.1|transcript|mRNA:Solyc09g150103.1.1|protein_coding|2/2|c.246delA|p.Gly83fs|792/1160|246/504|82/167||INFO_REALIGN_3_PRIME,C|upstream_gene_variant|MODIFIER|exon:Solyc09g150104.1.1.1|gene:Solyc09g150104.1|transcript|mRNA:Solyc09g150104.1.1|protein_coding||c.-940delA|||||940|,C|upstream_gene_variant|MODIFIER|exon:Solyc0…
SL4.0ch09	4294452	TTA	T	LS89;ANN=T|frameshift_variant|HIGH|exon:Solyc09g150103.1.1.1|gene:Solyc09g150103.1|transcript|mRNA:Solyc09g150103.1.1|protein_coding|2/2|c.270_271delTA|p.Thr91fs|816/1160|270/504|90/167||INFO_REALIGN_3_PRIME,T|upstream_gene_variant|MODIFIER|exon:Solyc09g150104.1.1.1|gene:Solyc09g150104.1|transcript|mRNA:Solyc09g150104.1.1|protein_coding||c.-920_-919delTA|||||920|,T|upstream_gene_variant|MODIFIER|…
SL4.0ch09	4294476	TTTTGCATTTACTTAGACCGATATATA	T	LS89;ANN=T|frameshift_variant|HIGH|exon:Solyc09g150103.1.1.1|gene:Solyc09g150103.1|transcript|mRNA:Solyc09g150103.1.1|protein_coding|2/2|c.289_314delTTGCATTTACTTAGACCGATATATAT|p.Leu97fs|835/1160|289/504|97/167||INFO_REALIGN_3_PRIME,T|upstream_gene_variant|MODIFIER|exon:Solyc09g150104.1.1.1|gene:Solyc09g150104.1|transcript|mRNA:Solyc09g150104.1.1|protein_coding||c.-896_-871delTTTGCATTTACTTAGACCGAT…
SL4.0ch09	4294638	C	CAGAAAGCTT,CA	LS89;ANN=CA|frameshift_variant|HIGH|exon:Solyc09g150103.1.1.1|gene:Solyc09g150103.1|transcript|mRNA:Solyc09g150103.1.1|protein_coding|2/2|c.449_450insA|p.Ile151fs|996/1160|450/504|150/167||,CAGAAAGCTT|disruptive_inframe_insertion|MODERATE|exon:Solyc09g150103.1.1.1|gene:Solyc09g150103.1|transcript|mRNA:Solyc09g150103.1.1|protein_coding|2/2|c.449_450insAGAAAGCTT|p.Thr150_Ile151insGluSerLeu|996/1160…
SL4.0ch09	4294658	A	AT	LS89;ANN=AT|frameshift_variant&stop_gained|HIGH|exon:Solyc09g150103.1.1.1|gene:Solyc09g150103.1|transcript|mRNA:Solyc09g150103.1.1|protein_coding|2/2|c.471dupT|p.Ser158fs|1018/1160|472/504|158/167||INFO_REALIGN_3_PRIME,AT|upstream_gene_variant|MODIFIER|exon:Solyc09g150104.1.1.1|gene:Solyc09g150104.1|transcript|mRNA:Solyc09g150104.1.1|protein_coding||c.-715_-714insT|||||714|,AT|upstream_gene_varia…
SL4.0ch09	4295399	T	TC	LS89;ANN=TC|frameshift_variant|HIGH|exon:Solyc09g150104.1.1.1|gene:Solyc09g150104.1|transcript|mRNA:Solyc09g150104.1.1|protein_coding|1/4|c.30dupC|p.Cys11fs|31/312|31/312|11/103||INFO_REALIGN_3_PRIME,TC|upstream_gene_variant|MODIFIER|exon:Solyc09g010920.1.1.1|gene:Solyc09g010920.1|transcript|mRNA:Solyc09g010920.1.1|protein_coding||c.-908_-907insC|||||907|,TC|downstream_gene_variant|MODIFIER|exon:…
SL4.0ch09	4306572	CA	C	LS89;ANN=C|frameshift_variant|HIGH|exon:Solyc09g010930.4.1.1|gene:Solyc09g010930.4|transcript|mRNA:Solyc09g010930.4.1|protein_coding|1/7|c.80delT|p.Leu27fs|80/1408|80/1017|27/338||WARNING_TRANSCRIPT_NO_START_CODON;LOF=(exon:Solyc09g010930.4.1.1|gene:Solyc09g010930.4|1|1.00)
SL4.0ch09	4306580	C	CT	LS89;ANN=CT|frameshift_variant|HIGH|exon:Solyc09g010930.4.1.1|gene:Solyc09g010930.4|transcript|mRNA:Solyc09g010930.4.1|protein_coding|1/7|c.72dupA|p.Val25fs|72/1408|72/1017|24/338||WARNING_TRANSCRIPT_NO_START_CODON;LOF=(exon:Solyc09g010930.4.1.1|gene:Solyc09g010930.4|1|1.00)
SL4.0ch09	4306608	C	CA	LS89;ANN=CA|frameshift_variant|HIGH|exon:Solyc09g010930.4.1.1|gene:Solyc09g010930.4|transcript|mRNA:Solyc09g010930.4.1|protein_coding|1/7|c.44dupT|p.Leu15fs|44/1408|44/1017|15/338||WARNING_TRANSCRIPT_NO_START_CODON
SL4.0ch09	4360905	A	AT	LS89;ANN=AT|frameshift_variant&splice_region_variant|HIGH|exon:Solyc09g010970.4.1.1|gene:Solyc09g010970.4|transcript|mRNA:Solyc09g010970.4.1|protein_coding|2/8|c.126dupA|p.Tyr43fs|126/1069|126/900|42/299||WARNING_TRANSCRIPT_NO_START_CODON;LOF=(exon:Solyc09g010970.4.1.1|gene:Solyc09g010970.4|1|1.00)
SL4.0ch11	49103996	G	GAA	LS89;ANN=GAA|frameshift_variant|HIGH|exon:Solyc11g065550.1.1.1|gene:Solyc11g065550.1|transcript|mRNA:Solyc11g065550.1.1|protein_coding|1/1|c.57_58insTT|p.Leu20fs|57/168|57/168|19/55||;LOF=(exon:Solyc11g065550.1.1.1|gene:Solyc11g065550.1|1|1.00)
SL4.0ch11	49103999	T	TAAATTAAG	LS89;ANN=TAAATTAAG|frameshift_variant|HIGH|exon:Solyc11g065550.1.1.1|gene:Solyc11g065550.1|transcript|mRNA:Solyc11g065550.1.1|protein_coding|1/1|c.54_55insCTTAATTT|p.Met19fs|54/168|54/168|18/55||;LOF=(exon:Solyc11g065550.1.1.1|gene:Solyc11g065550.1|1|1.00)
SL4.0ch11	49104002	AT	A	LS89;ANN=A|frameshift_variant|HIGH|exon:Solyc11g065550.1.1.1|gene:Solyc11g065550.1|transcript|mRNA:Solyc11g065550.1.1|protein_coding|1/1|c.51delA|p.Ser18fs|51/168|51/168|17/55||;LOF=(exon:Solyc11g065550.1.1.1|gene:Solyc11g065550.1|1|1.00)
SL4.0ch11	49172860	TGCCAACCTGTGAA	T	LS89;ANN=T|splice_acceptor_variant&disruptive_inframe_deletion&splice_region_variant&intron_variant|HIGH|exon:Solyc11g065610.1.1.1|gene:Solyc11g065610.1|transcript|mRNA:Solyc11g065610.1.1|protein_coding|2/2|c.24-7_29delTTCACAGGTTGGC|p.Leu9_Ala10del|135/278|24/165|8/54||
SL4.0ch11	49605738	TGGAGATCAAGTCCTCCAAGCATGTCAATA	T	LS89;ANN=T|frameshift_variant|HIGH|exon:Solyc11g065940.2.1.1|gene:Solyc11g065940.2|transcript|mRNA:Solyc11g065940.2.1|protein_coding|4/4|c.796_824delGAGATCAAGTCCTCCAAGCATGTCAATAG|p.Glu266fs|907/1023|796/912|266/303||INFO_REALIGN_3_PRIME,T|downstream_gene_variant|MODIFIER|exon:Solyc11g065950.3.1.1|gene:Solyc11g065950.3|transcript|mRNA:Solyc11g065950.3.1|protein_coding||c.*764_*792delTATTGACATGCTTG…
SL4.0ch11	49630428	C	CCTCGCGGAGTG	LS89;ANN=CCTCGCGGAGTG|frameshift_variant|HIGH|exon:Solyc11g065960.3.1.1|gene:Solyc11g065960.3|transcript|mRNA:Solyc11g065960.3.1|protein_coding|1/3|c.188_189insGGAGTGCTCGC|p.Ala64fs|189/581|189/507|63/168||INFO_REALIGN_3_PRIME;LOF=(exon:Solyc11g065960.3.1.1|gene:Solyc11g065960.3|1|1.00)
SL4.0ch11	49711367	G	GA	LS89;ANN=GA|frameshift_variant|HIGH|exon:Solyc11g066030.1.1.1|gene:Solyc11g066030.1|transcript|mRNA:Solyc11g066030.1.1|protein_coding|1/1|c.147dupA|p.Tyr50fs|148/240|148/240|50/79||INFO_REALIGN_3_PRIME;LOF=(exon:Solyc11g066030.1.1.1|gene:Solyc11g066030.1|1|1.00)
SL4.0ch11	49711394	C	CA	LS89;ANN=CA|frameshift_variant|HIGH|exon:Solyc11g066030.1.1.1|gene:Solyc11g066030.1|transcript|mRNA:Solyc11g066030.1.1|protein_coding|1/1|c.176dupA|p.Asn59fs|177/240|177/240|59/79||INFO_REALIGN_3_PRIME;LOF=(exon:Solyc11g066030.1.1.1|gene:Solyc11g066030.1|1|1.00)
SL4.0ch11	50944052	T	TTA	LS89;ANN=TTA|frameshift_variant|HIGH|exon:Solyc11g067170.3.1.1|gene:Solyc11g067170.3|transcript|mRNA:Solyc11g067170.3.1|protein_coding|6/10|c.764_765dupTA|p.Ile256fs|784/1591|765/1467|255/488||;LOF=(exon:Solyc11g067170.3.1.1|gene:Solyc11g067170.3|1|1.00)
SL4.0ch11	50992834	AT	A	LS89;ANN=A|splice_acceptor_variant&intron_variant|HIGH|exon:Solyc11g067200.2.1.1|gene:Solyc11g067200.2|transcript|mRNA:Solyc11g067200.2.1|protein_coding|1/10|c.-285-1delA||||||,A|upstream_gene_variant|MODIFIER|exon:Solyc11g067210.1.1.1|gene:Solyc11g067210.1|transcript|mRNA:Solyc11g067210.1.1|protein_coding||c.-1228delT|||||1228|,A|upstream_gene_variant|MODIFIER|exon:Solyc11g067220.2.1.1|gene:Soly…
SL4.0ch11	51077882	C	CAT	LS89;ANN=CAT|frameshift_variant|HIGH|exon:Solyc11g067310.3.1.1|gene:Solyc11g067310.3|transcript|mRNA:Solyc11g067310.3.1|protein_coding|10/11|c.3131_3132dupAT|p.Asp1045fs|3132/3872|3132/3858|1044/1285||WARNING_TRANSCRIPT_MULTIPLE_STOP_CODONS;LOF=(exon:Solyc11g067310.3.1.1|gene:Solyc11g067310.3|1|1.00)
SL4.0ch11	51099376	CGT	C	LS89;ANN=C|frameshift_variant|HIGH|exon:Solyc11g067340.1.1.1|gene:Solyc11g067340.1|transcript|mRNA:Solyc11g067340.1.1|protein_coding|1/1|c.230_231delGT|p.Arg77fs|230/1302|230/1302|77/433||,C|downstream_gene_variant|MODIFIER|exon:Solyc11g067330.1.1.1|gene:Solyc11g067330.1|transcript|mRNA:Solyc11g067330.1.1|protein_coding||c.*2669_*2670delGT|||||2669|;LOF=(exon:Solyc11g067340.1.1.1|gene:Solyc11g067…
SL4.0ch11	51099379	A	AAG	LS89;ANN=AAG|frameshift_variant|HIGH|exon:Solyc11g067340.1.1.1|gene:Solyc11g067340.1|transcript|mRNA:Solyc11g067340.1.1|protein_coding|1/1|c.232_233insAG|p.Ile78fs|233/1302|233/1302|78/433||,AAG|downstream_gene_variant|MODIFIER|exon:Solyc11g067330.1.1.1|gene:Solyc11g067330.1|transcript|mRNA:Solyc11g067330.1.1|protein_coding||c.*2671_*2672insAG|||||2672|;LOF=(exon:Solyc11g067340.1.1.1|gene:Solyc11…
SL4.0ch11	51100433	TCCAG	T	LS89;ANN=T|frameshift_variant|HIGH|exon:Solyc11g067340.1.1.1|gene:Solyc11g067340.1|transcript|mRNA:Solyc11g067340.1.1|protein_coding|1/1|c.1287_1290delCCAG|p.Gln430fs|1287/1302|1287/1302|429/433||,T|downstream_gene_variant|MODIFIER|exon:Solyc11g067330.1.1.1|gene:Solyc11g067330.1|transcript|mRNA:Solyc11g067330.1.1|protein_coding||c.*3726_*3729delCCAG|||||3726|
SL4.0ch11	51156806	G	GA	LS89;ANN=GA|frameshift_variant|HIGH|exon:Solyc11g067347.1.1.1|gene:Solyc11g067347.1|transcript|mRNA:Solyc11g067347.1.1|protein_coding|2/4|c.253_254insA|p.Gly85fs|254/939|254/939|85/312||,GA|downstream_gene_variant|MODIFIER|exon:Solyc11g067345.1.1.1|gene:Solyc11g067345.1|transcript|mRNA:Solyc11g067345.1.1|protein_coding||c.*1636_*1637insA|||||1637|WARNING_TRANSCRIPT_NO_START_CODON;LOF=(exon:Solyc1…
SL4.0ch11	51199157	GC	G	LS89;ANN=G|frameshift_variant|HIGH|exon:Solyc11g068380.1.1.1|gene:Solyc11g068380.1|transcript|mRNA:Solyc11g068380.1.1|protein_coding|1/2|c.70delC|p.Gln24fs|70/501|70/501|24/166||,G|upstream_gene_variant|MODIFIER|exon:Solyc11g068390.1.1.1|gene:Solyc11g068390.1|transcript|mRNA:Solyc11g068390.1.1|protein_coding||c.-2183delC|||||2183|,G|downstream_gene_variant|MODIFIER|exon:Solyc11g068370.3.1.1|gene:…
SL4.0ch11	51199718	AGAAGTTGAAGAGGCATTGGAGAGAAGTT	A	LS89;ANN=A|frameshift_variant|HIGH|exon:Solyc11g068380.1.1.1|gene:Solyc11g068380.1|transcript|mRNA:Solyc11g068380.1.1|protein_coding|2/2|c.286_313delAAGTTGAAGAGGCATTGGAGAGAAGTTG|p.Lys96fs|286/501|286/501|96/166||INFO_REALIGN_3_PRIME,A|upstream_gene_variant|MODIFIER|exon:Solyc11g068390.1.1.1|gene:Solyc11g068390.1|transcript|mRNA:Solyc11g068390.1.1|protein_coding||c.-1622_-1595delGAAGTTGAAGAGGCATTG…
SL4.0ch11	51207130	A	AC	LS89;ANN=AC|frameshift_variant|HIGH|exon:Solyc11g068410.1.1.1|gene:Solyc11g068410.1|transcript|mRNA:Solyc11g068410.1.1|protein_coding|2/2|c.210dupG|p.Trp71fs|210/264|210/264|70/87||,AC|upstream_gene_variant|MODIFIER|exon:Solyc11g068400.2.1.1|gene:Solyc11g068400.2|transcript|mRNA:Solyc11g068400.2.1|protein_coding||c.-1040dupG|||||905|,AC|upstream_gene_variant|MODIFIER|exon:Solyc11g068420.2.1.1|gen…
SL4.0ch11	51245727	TA	T	LS89;ANN=T|frameshift_variant|HIGH|exon:Solyc11g068460.2.1.1|gene:Solyc11g068460.2|transcript|mRNA:Solyc11g068460.2.1|protein_coding|1/5|c.13delT|p.Tyr5fs|68/972|13/750|5/249||,T|downstream_gene_variant|MODIFIER|exon:Solyc11g068450.2.1.1|gene:Solyc11g068450.2|transcript|mRNA:Solyc11g068450.2.1|protein_coding||c.*4702delA|||||4366|,T|downstream_gene_variant|MODIFIER|exon:Solyc11g068470.3.1.1|gene:…
SL4.0ch11	51245730	GAA	G	LS89;ANN=G|frameshift_variant|HIGH|exon:Solyc11g068460.2.1.1|gene:Solyc11g068460.2|transcript|mRNA:Solyc11g068460.2.1|protein_coding|1/5|c.9_10delTT|p.Ser4fs|65/972|9/750|3/249||,G|downstream_gene_variant|MODIFIER|exon:Solyc11g068450.2.1.1|gene:Solyc11g068450.2|transcript|mRNA:Solyc11g068450.2.1|protein_coding||c.*4705_*4706delAA|||||4369|,G|downstream_gene_variant|MODIFIER|exon:Solyc11g068470.3.…
SL4.0ch11	51311015	AAAAT	A	LS89;ANN=A|frameshift_variant|HIGH|exon:Solyc11g068560.2.1.1|gene:Solyc11g068560.2|transcript|mRNA:Solyc11g068560.2.1|protein_coding|2/2|c.364_367delATTT|p.Ile122fs|423/428|364/372|122/123||,A|upstream_gene_variant|MODIFIER|exon:Solyc11g068580.1.1.1|gene:Solyc11g068580.1|transcript|mRNA:Solyc11g068580.1.1|protein_coding||c.-2521_-2518delAAAT|||||2521|,A|downstream_gene_variant|MODIFIER|exon:Solyc…
SL4.0ch11	51316477	TC	T	LS89;ANN=T|frameshift_variant|HIGH|exon:Solyc11g068600.1.1.1|gene:Solyc11g068600.1|transcript|mRNA:Solyc11g068600.1.1|protein_coding|1/1|c.422delC|p.Pro141fs|422/621|422/621|141/206||INFO_REALIGN_3_PRIME,T|upstream_gene_variant|MODIFIER|exon:Solyc11g068560.2.1.1|gene:Solyc11g068560.2|transcript|mRNA:Solyc11g068560.2.1|protein_coding||c.-5000delG|||||4944|,T|upstream_gene_variant|MODIFIER|exon:Sol…
SL4.0ch11	51416438	G	GA	LS89;ANN=GA|frameshift_variant|HIGH|exon:Solyc11g068720.2.1.1|gene:Solyc11g068720.2|transcript|mRNA:Solyc11g068720.2.1|protein_coding|3/3|c.869dupA|p.Lys291fs|870/1905|870/1905|290/634||INFO_REALIGN_3_PRIME;LOF=(exon:Solyc11g068720.2.1.1|gene:Solyc11g068720.2|1|1.00)
SL4.0ch11	51443708	A	AT	LS89;ANN=AT|frameshift_variant|HIGH|exon:Solyc11g068750.2.1.1|gene:Solyc11g068750.2|transcript|mRNA:Solyc11g068750.2.1|protein_coding|1/4|c.38dupT|p.Leu13fs|39/1359|39/1359|13/452||INFO_REALIGN_3_PRIME,AT|downstream_gene_variant|MODIFIER|exon:Solyc11g150145.1.1.1|gene:Solyc11g150145.1|transcript|mRNA:Solyc11g150145.1.1|protein_coding||c.*1536_*1537insT|||||1178|
SL4.0ch11	51517636	CA	C	LS89;ANN=C|frameshift_variant|HIGH|exon:Solyc11g068880.2.1.1|gene:Solyc11g068880.2|transcript|mRNA:Solyc11g068880.2.1|protein_coding|1/4|c.168delA|p.Lys56fs|168/567|168/426|56/141||INFO_REALIGN_3_PRIME,C|downstream_gene_variant|MODIFIER|exon:Solyc11g068870.2.1.1|gene:Solyc11g068870.2|transcript|mRNA:Solyc11g068870.2.1|protein_coding||c.*1963delA|||||1809|,C|downstream_gene_variant|MODIFIER|exon:S…
SL4.0ch11	51517650	G	GA	LS89;ANN=GA|frameshift_variant|HIGH|exon:Solyc11g068880.2.1.1|gene:Solyc11g068880.2|transcript|mRNA:Solyc11g068880.2.1|protein_coding|1/4|c.177dupA|p.Ser60fs|178/567|178/426|60/141||INFO_REALIGN_3_PRIME,GA|downstream_gene_variant|MODIFIER|exon:Solyc11g068870.2.1.1|gene:Solyc11g068870.2|transcript|mRNA:Solyc11g068870.2.1|protein_coding||c.*1976_*1977insA|||||1823|,GA|downstream_gene_variant|MODIFI…
SL4.0ch11	51527534	G	GT	LS89;ANN=GT|frameshift_variant|HIGH|exon:Solyc11g068893.1.1.1|gene:Solyc11g068893.1|transcript|mRNA:Solyc11g068893.1.1|protein_coding|2/4|c.737dupA|p.Asn246fs|737/1979|737/1434|246/477||,GT|5_prime_UTR_variant|MODIFIER|exon:Solyc11g068897.1.1.1|gene:Solyc11g068897.1|transcript|mRNA:Solyc11g068897.1.1|protein_coding|1/2|c.-604dupT|||||603|INFO_REALIGN_3_PRIME,GT|upstream_gene_variant|MODIFIER|exon…
SL4.0ch11	51528151	T	TA	LS89;ANN=TA|frameshift_variant|HIGH|exon:Solyc11g068897.1.1.1|gene:Solyc11g068897.1|transcript|mRNA:Solyc11g068897.1.1|protein_coding|1/2|c.13dupA|p.Thr5fs|1847/2079|14/246|5/81||INFO_REALIGN_3_PRIME,TA|downstream_gene_variant|MODIFIER|exon:Solyc11g068900.1.1.1|gene:Solyc11g068900.1|transcript|mRNA:Solyc11g068900.1.1|protein_coding||c.*2502dupT|||||2502|,TA|downstream_gene_variant|MODIFIER|exon:S…
SL4.0ch11	51528483	TCGTATCCACCTGAAAAAGAGGCGGAA	T	LS89;ANN=T|frameshift_variant|HIGH|exon:Solyc11g068893.1.1.1|gene:Solyc11g068893.1|transcript|mRNA:Solyc11g068893.1.1|protein_coding|1/4|c.446_471delTTCCGCCTCTTTTTCAGGTGGATACG|p.Val149fs|471/1979|446/1434|149/477||,T|downstream_gene_variant|MODIFIER|exon:Solyc11g068900.1.1.1|gene:Solyc11g068900.1|transcript|mRNA:Solyc11g068900.1.1|protein_coding||c.*2145_*2170delTTCCGCCTCTTTTTCAGGTGGATACG|||||217…
SL4.0ch11	53529508	CTT	C	LS89;ANN=C|frameshift_variant|HIGH|exon:Solyc11g072250.2.1.1|gene:Solyc11g072250.2|transcript|mRNA:Solyc11g072250.2.1|protein_coding|1/4|c.676_677delAA|p.Lys226fs|677/1314|676/1242|226/413||,C|downstream_gene_variant|MODIFIER|exon:Solyc11g072260.2.1.1|gene:Solyc11g072260.2|transcript|mRNA:Solyc11g072260.2.1|protein_coding||c.*4623_*4624delAA|||||4349|;LOF=(exon:Solyc11g072250.2.1.1|gene:Solyc11g0…
SL4.0ch11	53529511	A	ACG	LS89;ANN=ACG|frameshift_variant|HIGH|exon:Solyc11g072250.2.1.1|gene:Solyc11g072250.2|transcript|mRNA:Solyc11g072250.2.1|protein_coding|1/4|c.674_675insCG|p.Lys226fs|674/1314|674/1242|225/413||,ACG|downstream_gene_variant|MODIFIER|exon:Solyc11g072260.2.1.1|gene:Solyc11g072260.2|transcript|mRNA:Solyc11g072260.2.1|protein_coding||c.*4621_*4622insCG|||||4346|;LOF=(exon:Solyc11g072250.2.1.1|gene:Solyc…
SL4.0ch11	53916458	CG	C	LS89;ANN=C|frameshift_variant|HIGH|exon:Solyc11g072627.1.1.1|gene:Solyc11g072627.1|transcript|mRNA:Solyc11g072627.1.1|protein_coding|2/2|c.185delC|p.Pro62fs|279/521|185/198|62/65||,C|intron_variant|MODIFIER|exon:Solyc11g072623.1.1.1|gene:Solyc11g072623.1|transcript|mRNA:Solyc11g072623.1.1|protein_coding|1/1|c.166+45delG||||||INFO_REALIGN_3_PRIME;LOF=(exon:Solyc11g072627.1.1.1|gene:Solyc11g072627.…
SL4.0ch11	54046305	T	TA	LS89;ANN=TA|frameshift_variant|HIGH|exon:Solyc11g072780.1.1.1|gene:Solyc11g072780.1|transcript|mRNA:Solyc11g072780.1.1|protein_coding|1/1|c.163dupT|p.Tyr55fs|163/207|163/207|55/68||;LOF=(exon:Solyc11g072780.1.1.1|gene:Solyc11g072780.1|1|1.00)
SL4.0ch11	54109976	AT	A	LS89;ANN=A|frameshift_variant|HIGH|exon:Solyc11g072870.1.1.1|gene:Solyc11g072870.1|transcript|mRNA:Solyc11g072870.1.1|protein_coding|2/2|c.274delA|p.Ile92fs|309/422|274/387|92/128||,A|downstream_gene_variant|MODIFIER|exon:Solyc11g072860.2.1.1|gene:Solyc11g072860.2|transcript|mRNA:Solyc11g072860.2.1|protein_coding||c.*1300delT|||||1300|,A|downstream_gene_variant|MODIFIER|exon:Solyc11g072880.2.1.1|…
SL4.0ch11	54222867	T	TGGGTTGGTTGCTATACC	LS89;ANN=TGGGTTGGTTGCTATACC|frameshift_variant|HIGH|exon:Solyc11g073040.1.1.1|gene:Solyc11g073040.1|transcript|mRNA:Solyc11g073040.1.1|protein_coding|1/1|c.279_280insGGTATAGCAACCAACCC|p.Ile94fs|279/309|279/309|93/102||,TGGGTTGGTTGCTATACC|upstream_gene_variant|MODIFIER|exon:Solyc11g073030.1.1.1|gene:Solyc11g073030.1|transcript|mRNA:Solyc11g073030.1.1|protein_coding||c.-200_-199insGGTATAGCAACCAACCC…
SL4.0ch11	54326324	A	AAT	LS89;ANN=AAT|frameshift_variant|HIGH|exon:Solyc11g073231.1.1.1|gene:Solyc11g073231.1|transcript|mRNA:Solyc11g073231.1.1|protein_coding|1/4|c.32_33dupAT|p.Leu12fs|34/498|34/498|12/165||INFO_REALIGN_3_PRIME,AAT|upstream_gene_variant|MODIFIER|exon:Solyc11g073232.1.1.1|gene:Solyc11g073232.1|transcript|mRNA:Solyc11g073232.1.1|protein_coding||c.-775_-774insAT|||||774|,AAT|upstream_gene_variant|MODIFIER…

## Sheet: F7_80P
Chromosome	Location (bp)	Reference sequence	Alternative sequence	Information
SL4.0ch01	11979425	C	T	F7_80P;ANN=T|stop_gained|HIGH|exon:Solyc01g014260.1.1.1|gene:Solyc01g014260.1|transcript|mRNA:Solyc01g014260.1.1|protein_coding|2/2|c.127C>T|p.Gln43*|135/149|127/141|43/46||
SL4.0ch01	22975897	G	T	F7_80P;ANN=T|splice_donor_variant&intron_variant|HIGH|exon:Solyc01g016930.1.1.1|gene:Solyc01g016930.1|transcript|mRNA:Solyc01g016930.1.1|protein_coding|1/1|c.166+1G>T||||||;LOF=(exon:Solyc01g016930.1.1.1|gene:Solyc01g016930.1|1|1.00)
SL4.0ch01	23923596	C	A	F7_80P;ANN=A|stop_lost&splice_region_variant|HIGH|exon:Solyc01g017210.1.1.1|gene:Solyc01g017210.1|transcript|mRNA:Solyc01g017210.1.1|protein_coding|1/1|c.174G>T|p.Ter58Tyrext*?|174/174|174/174|58/57||,A|upstream_gene_variant|MODIFIER|exon:Solyc01g017170.1.1.1|gene:Solyc01g017170.1|transcript|mRNA:Solyc01g017170.1.1|protein_coding||c.-4557G>T|||||4557|,A|upstream_gene_variant|MODIFIER|exon:Solyc01…
SL4.0ch01	39844165	C	A	F7_80P;ANN=A|stop_gained|HIGH|exon:Solyc01g044523.1.1.1|gene:Solyc01g044523.1|transcript|mRNA:Solyc01g044523.1.1|protein_coding|3/3|c.185C>A|p.Ser62*|2273/2292|185/204|62/67||,A|downstream_gene_variant|MODIFIER|exon:Solyc01g044527.1.1.1|gene:Solyc01g044527.1|transcript|mRNA:Solyc01g044527.1.1|protein_coding||c.*1401G>T|||||1149|WARNING_TRANSCRIPT_NO_START_CODON
SL4.0ch01	44944618	G	A	F7_80P;ANN=A|stop_gained|HIGH|exon:Solyc01g055200.1.1.1|gene:Solyc01g055200.1|transcript|mRNA:Solyc01g055200.1.1|protein_coding|2/2|c.307C>T|p.Gln103*|307/666|307/666|103/221||
SL4.0ch01	45943606	G	A	F7_80P;ANN=A|stop_gained|HIGH|exon:Solyc01g056250.2.1.1|gene:Solyc01g056250.2|transcript|mRNA:Solyc01g056250.2.1|protein_coding|1/1|c.115C>T|p.Gln39*|115/615|115/504|39/167||
SL4.0ch01	67925495	C	T	F7_80P;ANN=T|splice_donor_variant&intron_variant|HIGH|exon:Solyc01g066900.4.1.1|gene:Solyc01g066900.4|transcript|mRNA:Solyc01g066900.4.1|protein_coding|6/6|c.333+2C>T||||||;LOF=(exon:Solyc01g066900.4.1.1|gene:Solyc01g066900.4|1|1.00)
SL4.0ch02	35895251	T	A	F7_80P;ANN=A|stop_gained|HIGH|exon:Solyc02g067760.4.1.1|gene:Solyc02g067760.4|transcript|mRNA:Solyc02g067760.4.1|protein_coding|1/3|c.91A>T|p.Lys31*|91/920|91/702|31/233||WARNING_TRANSCRIPT_NO_START_CODON;LOF=(exon:Solyc02g067760.4.1.1|gene:Solyc02g067760.4|1|1.00);NMD=(exon:Solyc02g067760.4.1.1|gene:Solyc02g067760.4|1|1.00)
SL4.0ch02	47081965	G	A	F7_80P;ANN=A|stop_gained|HIGH|exon:Solyc02g086410.3.1.1|gene:Solyc02g086410.3|transcript|mRNA:Solyc02g086410.3.1|protein_coding|6/20|c.499C>T|p.Arg167*|499/1713|499/1713|167/570||;LOF=(exon:Solyc02g086410.3.1.1|gene:Solyc02g086410.3|1|1.00);NMD=(exon:Solyc02g086410.3.1.1|gene:Solyc02g086410.3|1|1.00)
SL4.0ch02	47082049	C	G	F7_80P;ANN=G|splice_acceptor_variant&intron_variant|HIGH|exon:Solyc02g086410.3.1.1|gene:Solyc02g086410.3|transcript|mRNA:Solyc02g086410.3.1|protein_coding|5/19|c.416-1G>C||||||;LOF=(exon:Solyc02g086410.3.1.1|gene:Solyc02g086410.3|1|1.00)
SL4.0ch02	47092827	G	A	F7_80P;ANN=A|stop_gained|HIGH|exon:Solyc02g086415.1.1.1|gene:Solyc02g086415.1|transcript|mRNA:Solyc02g086415.1.1|protein_coding|7/7|c.541C>T|p.Gln181*|1054/1074|541/561|181/186||,A|upstream_gene_variant|MODIFIER|exon:Solyc02g086410.3.1.1|gene:Solyc02g086410.3|transcript|mRNA:Solyc02g086410.3.1|protein_coding||c.-3464C>T|||||3464|
SL4.0ch03	47662988	A	G	F7_80P;ANN=G|splice_donor_variant&intron_variant|HIGH|exon:Solyc03g083215.1.1.1|gene:Solyc03g083215.1|transcript|mRNA:Solyc03g083215.1.1|protein_coding|4/4|c.169+2T>C||||||;LOF=(exon:Solyc03g083215.1.1.1|gene:Solyc03g083215.1|1|1.00)
SL4.0ch03	49178795	G	A	F7_80P;ANN=A|stop_gained|HIGH|exon:Solyc03g093350.4.1.1|gene:Solyc03g093350.4|transcript|mRNA:Solyc03g093350.4.1|protein_coding|2/2|c.1099C>T|p.Gln367*|1099/2337|1099/2172|367/723||,A|upstream_gene_variant|MODIFIER|exon:Solyc03g093343.1.1.1|gene:Solyc03g093343.1|transcript|mRNA:Solyc03g093343.1.1|protein_coding||c.-4214C>T|||||4214|,A|upstream_gene_variant|MODIFIER|exon:Solyc03g093347.1.1.1|gene:…
SL4.0ch03	53115073	A	G	F7_80P;ANN=G|stop_lost|HIGH|exon:Solyc03g096437.1.1.1|gene:Solyc03g096437.1|transcript|mRNA:Solyc03g096437.1.1|protein_coding|1/1|c.567A>G|p.Ter189Trpext*?|567/707|567/567|189/188||WARNING_TRANSCRIPT_NO_START_CODON,G|upstream_gene_variant|MODIFIER|exon:Solyc03g096450.3.1.1|gene:Solyc03g096450.3|transcript|mRNA:Solyc03g096450.3.1|protein_coding||c.-1600A>G|||||1539|
SL4.0ch03	53199970	G	A	F7_80P;ANN=A|splice_acceptor_variant&intron_variant|HIGH|exon:Solyc03g096500.1.1.1|gene:Solyc03g096500.1|transcript|mRNA:Solyc03g096500.1.1|protein_coding|1/2|c.385-1G>A||||||;LOF=(exon:Solyc03g096500.1.1.1|gene:Solyc03g096500.1|1|1.00)
SL4.0ch03	55184046	G	T	F7_80P;ANN=T|splice_donor_variant&intron_variant|HIGH|exon:Solyc03g098330.2.1.1|gene:Solyc03g098330.2|transcript|mRNA:Solyc03g098330.2.1|protein_coding|2/6|c.402+1G>T||||||WARNING_TRANSCRIPT_NO_START_CODON;LOF=(exon:Solyc03g098330.2.1.1|gene:Solyc03g098330.2|1|1.00)
SL4.0ch03	59486246	C	T	F7_80P;ANN=T|start_lost|HIGH|exon:Solyc03g115270.3.1.1|gene:Solyc03g115270.3|transcript|mRNA:Solyc03g115270.3.1|protein_coding|1/2|c.3G>A|p.Met1?|3/780|3/780|1/259||,T|upstream_gene_variant|MODIFIER|exon:Solyc03g115280.1.1.1|gene:Solyc03g115280.1|transcript|mRNA:Solyc03g115280.1.1|protein_coding||c.-3353C>T|||||3353|,T|intron_variant|MODIFIER|exon:Solyc03g115250.4.1.1|gene:Solyc03g115250.4|transc…
SL4.0ch04	57630711	C	T	F7_80P;ANN=T|stop_gained&splice_region_variant|HIGH|exon:Solyc04g072725.1.1.1|gene:Solyc04g072725.1|transcript|mRNA:Solyc04g072725.1.1|protein_coding|1/5|c.52C>T|p.Gln18*|66/698|52/456|18/151||;LOF=(exon:Solyc04g072725.1.1.1|gene:Solyc04g072725.1|1|1.00);NMD=(exon:Solyc04g072725.1.1.1|gene:Solyc04g072725.1|1|1.00)
SL4.0ch06	38124304	G	T	F7_80P;ANN=T|stop_lost&splice_region_variant|HIGH|exon:Solyc06g064920.3.1.1|gene:Solyc06g064920.3|transcript|mRNA:Solyc06g064920.3.1|protein_coding|4/4|c.815G>T|p.Ter272Leuext*?|815/816|815/816|272/271||WARNING_TRANSCRIPT_NO_START_CODON,T|upstream_gene_variant|MODIFIER|exon:Solyc06g064910.3.1.1|gene:Solyc06g064910.3|transcript|mRNA:Solyc06g064910.3.1|protein_coding||c.-2106C>A|||||1987|,T|upstrea…
SL4.0ch09	1546106	C	A	F7_80P;ANN=A|stop_gained|HIGH|exon:Solyc09g008070.4.1.1|gene:Solyc09g008070.4|transcript|mRNA:Solyc09g008070.4.1|protein_coding|1/8|c.50C>A|p.Ser17*|50/2630|50/2397|17/798||WARNING_TRANSCRIPT_NO_START_CODON,A|downstream_gene_variant|MODIFIER|exon:Solyc09g008060.4.1.1|gene:Solyc09g008060.4|transcript|mRNA:Solyc09g008060.4.1|protein_coding||c.*1998C>A|||||1954|WARNING_TRANSCRIPT_NO_START_CODON;LOF=…
SL4.0ch09	2378072	C	T	F7_80P;ANN=T|splice_acceptor_variant&intron_variant|HIGH|exon:Solyc09g008950.1.1.1|gene:Solyc09g008950.1|transcript|mRNA:Solyc09g008950.1.1|protein_coding|3/5|c.403-1G>A||||||,T|downstream_gene_variant|MODIFIER|exon:Solyc09g008940.4.1.1|gene:Solyc09g008940.4|transcript|mRNA:Solyc09g008940.4.1|protein_coding||c.*1312C>T|||||1032|,T|downstream_gene_variant|MODIFIER|exon:Solyc09g008960.2.1.1|gene:So…
SL4.0ch00	3312874	CGT	C	F7_80P;ANN=C|frameshift_variant|HIGH|exon:Solyc00g500176.1.1.1|gene:Solyc00g500176.1|transcript|mRNA:Solyc00g500176.1.1|protein_coding|1/1|c.862_863delAC|p.Thr288fs|863/1557|862/1557|288/518||;LOF=(exon:Solyc00g500176.1.1.1|gene:Solyc00g500176.1|1|1.00)
SL4.0ch01	64080744	C	CT	F7_80P;ANN=CT|frameshift_variant|HIGH|exon:Solyc01g060395.1.1.1|gene:Solyc01g060395.1|transcript|mRNA:Solyc01g060395.1.1|protein_coding|2/5|c.108_109insT|p.Pro37fs|109/402|109/402|37/133||,CT|upstream_gene_variant|MODIFIER|exon:Solyc01g060410.4.1.1|gene:Solyc01g060410.4|transcript|mRNA:Solyc01g060410.4.1|protein_coding||c.-2097_-2096insT|||||2076|;LOF=(exon:Solyc01g060395.1.1.1|gene:Solyc01g06039…
SL4.0ch01	67940185	TTG	T	F7_80P;ANN=T|frameshift_variant|HIGH|exon:Solyc01g066905.1.1.1|gene:Solyc01g066905.1|transcript|mRNA:Solyc01g066905.1.1|protein_coding|1/1|c.172_173delGT|p.Val58fs|172/630|172/510|58/169||WARNING_TRANSCRIPT_NO_START_CODON&INFO_REALIGN_3_PRIME;LOF=(exon:Solyc01g066905.1.1.1|gene:Solyc01g066905.1|1|1.00)
SL4.0ch02	43390106	G	GA	F7_80P;ANN=GA|frameshift_variant|HIGH|exon:Solyc02g081420.3.1.1|gene:Solyc02g081420.3|transcript|mRNA:Solyc02g081420.3.1|protein_coding|3/8|c.173dupT|p.Val59fs|289/3821|173/3258|58/1085||,GA|upstream_gene_variant|MODIFIER|exon:Solyc02g081430.3.1.1|gene:Solyc02g081430.3|transcript|mRNA:Solyc02g081430.3.1|protein_coding||c.-4851_-4850insA|||||4559|;LOF=(exon:Solyc02g081420.3.1.1|gene:Solyc02g081420…
SL4.0ch02	47079870	G	GT	F7_80P;ANN=GT|frameshift_variant|HIGH|exon:Solyc02g086410.3.1.1|gene:Solyc02g086410.3|transcript|mRNA:Solyc02g086410.3.1|protein_coding|10/20|c.719dupA|p.Asp240fs|719/1713|719/1713|240/570||;LOF=(exon:Solyc02g086410.3.1.1|gene:Solyc02g086410.3|1|1.00)
SL4.0ch02	47081937	G	GATATCCATTTGGC	F7_80P;ANN=GATATCCATTTGGC|frameshift_variant|HIGH|exon:Solyc02g086410.3.1.1|gene:Solyc02g086410.3|transcript|mRNA:Solyc02g086410.3.1|protein_coding|6/20|c.526_527insGCCAAATGGATAT|p.Ser176fs|526/1713|526/1713|176/570||;LOF=(exon:Solyc02g086410.3.1.1|gene:Solyc02g086410.3|1|1.00)
SL4.0ch02	47081967	C	CGAAG	F7_80P;ANN=CGAAG|frameshift_variant|HIGH|exon:Solyc02g086410.3.1.1|gene:Solyc02g086410.3|transcript|mRNA:Solyc02g086410.3.1|protein_coding|6/20|c.496_497insCTTC|p.Cys166fs|496/1713|496/1713|166/570||;LOF=(exon:Solyc02g086410.3.1.1|gene:Solyc02g086410.3|1|1.00)
SL4.0ch02	47081971	G	GGC	F7_80P;ANN=GGC|frameshift_variant|HIGH|exon:Solyc02g086410.3.1.1|gene:Solyc02g086410.3|transcript|mRNA:Solyc02g086410.3.1|protein_coding|6/20|c.492_493insGC|p.Leu165fs|492/1713|492/1713|164/570||;LOF=(exon:Solyc02g086410.3.1.1|gene:Solyc02g086410.3|1|1.00)
SL4.0ch02	47081972	T	TGGAAATACAG,TAAGGTCAGCTCAG	F7_80P;ANN=TAAGGTCAGCTCAG|frameshift_variant&stop_gained|HIGH|exon:Solyc02g086410.3.1.1|gene:Solyc02g086410.3|transcript|mRNA:Solyc02g086410.3.1|protein_coding|6/20|c.491_492insCTGAGCTGACCTT|p.Arg164fs|491/1713|491/1713|164/570||,TGGAAATACAG|frameshift_variant|HIGH|exon:Solyc02g086410.3.1.1|gene:Solyc02g086410.3|transcript|mRNA:Solyc02g086410.3.1|protein_coding|6/20|c.491_492insCTGTATTTCC|p.Arg16…
SL4.0ch02	47082199	CTTCAGCAAG	C	F7_80P;ANN=C|splice_acceptor_variant&splice_region_variant&intron_variant|HIGH|exon:Solyc02g086410.3.1.1|gene:Solyc02g086410.3|transcript|mRNA:Solyc02g086410.3.1|protein_coding|4/19|c.386-10_386-2delCTTGCTGAA||||||;LOF=(exon:Solyc02g086410.3.1.1|gene:Solyc02g086410.3|1|1.00)
SL4.0ch02	47123517	CTT	C	F7_80P;ANN=C|frameshift_variant|HIGH|exon:Solyc02g150140.1.1.1|gene:Solyc02g150140.1|transcript|mRNA:Solyc02g150140.1.1|protein_coding|3/3|c.203_204delTT|p.Leu68fs|203/240|203/240|68/79||WARNING_TRANSCRIPT_NO_STOP_CODON,C|downstream_gene_variant|MODIFIER|exon:Solyc02g086440.4.1.1|gene:Solyc02g086440.4|transcript|mRNA:Solyc02g086440.4.1|protein_coding||c.*3656_*3657delTT|||||1381|WARNING_TRANSCRIP…
SL4.0ch03	29165597	GA	G	F7_80P;ANN=G|frameshift_variant|HIGH|exon:Solyc03g063070.1.1.1|gene:Solyc03g063070.1|transcript|mRNA:Solyc03g063070.1.1|protein_coding|1/1|c.78delA|p.Lys26fs|78/150|78/150|26/49||INFO_REALIGN_3_PRIME;LOF=(exon:Solyc03g063070.1.1.1|gene:Solyc03g063070.1|1|1.00)
SL4.0ch03	47693620	AG	A	F7_80P;ANN=A|frameshift_variant|HIGH|exon:Solyc03g083260.1.1.1|gene:Solyc03g083260.1|transcript|mRNA:Solyc03g083260.1.1|protein_coding|1/1|c.109delG|p.Ala37fs|109/234|109/234|37/77||,A|upstream_gene_variant|MODIFIER|exon:Solyc03g083270.4.1.1|gene:Solyc03g083270.4|transcript|mRNA:Solyc03g083270.4.1|protein_coding||c.-2897delG|||||2897|WARNING_TRANSCRIPT_NO_START_CODON,A|downstream_gene_variant|MOD…
SL4.0ch03	47693622	CCATGGAAGTGGAGGAG	C	F7_80P;ANN=C|frameshift_variant|HIGH|exon:Solyc03g083260.1.1.1|gene:Solyc03g083260.1|transcript|mRNA:Solyc03g083260.1.1|protein_coding|1/1|c.111_126delCATGGAAGTGGAGGAG|p.Met38fs|111/234|111/234|37/77||,C|upstream_gene_variant|MODIFIER|exon:Solyc03g083270.4.1.1|gene:Solyc03g083270.4|transcript|mRNA:Solyc03g083270.4.1|protein_coding||c.-2895_-2880delCATGGAAGTGGAGGAG|||||2895|WARNING_TRANSCRIPT_NO_S…
SL4.0ch03	47696583	A	AG	F7_80P;ANN=AG|frameshift_variant|HIGH|exon:Solyc03g083270.4.1.1|gene:Solyc03g083270.4|transcript|mRNA:Solyc03g083270.4.1|protein_coding|1/3|c.69dupG|p.Trp24fs|70/1520|70/1272|24/423||WARNING_TRANSCRIPT_NO_START_CODON&INFO_REALIGN_3_PRIME,AG|upstream_gene_variant|MODIFIER|exon:Solyc03g083275.1.1.1|gene:Solyc03g083275.1|transcript|mRNA:Solyc03g083275.1.1|protein_coding||c.-4546_-4545insG|||||4545|,…
SL4.0ch03	48946935	A	AC	F7_80P;ANN=AC|frameshift_variant|HIGH|exon:Solyc03g093185.1.1.1|gene:Solyc03g093185.1|transcript|mRNA:Solyc03g093185.1.1|protein_coding|1/1|c.609_610insC|p.Asn204fs|610/717|610/717|204/238||WARNING_TRANSCRIPT_NO_START_CODON,AC|upstream_gene_variant|MODIFIER|exon:Solyc03g093190.1.1.1|gene:Solyc03g093190.1|transcript|mRNA:Solyc03g093190.1.1|protein_coding||c.-580_-579insC|||||579|,AC|upstream_gene_…
SL4.0ch03	65294865	A	AATC	F7_80P;ANN=AATC|start_lost&disruptive_inframe_insertion|HIGH|exon:Solyc03g124068.1.1.1|gene:Solyc03g124068.1|transcript|mRNA:Solyc03g124068.1.1|protein_coding|1/13|c.-1_2dupCAT||126/2011|3/1887|1/628||WARNING_TRANSCRIPT_NO_STOP_CODON&INFO_REALIGN_3_PRIME,AATC|upstream_gene_variant|MODIFIER|exon:Solyc03g124066.1.1.1|gene:Solyc03g124066.1|transcript|mRNA:Solyc03g124066.1.1|protein_coding||c.-4040_-…
SL4.0ch04	57509250	A	AAGAACACTTGTAGATAGTGTCAGGCAAGTCAATAG	F7_80P;ANN=AAGAACACTTGTAGATAGTGTCAGGCAAGTCAATAG|frameshift_variant|HIGH|exon:Solyc04g072590.3.1.1|gene:Solyc04g072590.3|transcript|mRNA:Solyc04g072590.3.1|protein_coding|2/4|c.408_409insCTATTGACTTGCCTGACACTATCTACAAGTGTTCT|p.Ser137fs|408/1113|408/1113|136/370||,AAGAACACTTGTAGATAGTGTCAGGCAAGTCAATAG|upstream_gene_variant|MODIFIER|exon:Solyc04g072600.3.1.1|gene:Solyc04g072600.3|transcript|mRNA:Solyc0…
SL4.0ch04	57511282	GAGCCT	G	F7_80P;ANN=G|frameshift_variant|HIGH|exon:Solyc04g072600.3.1.1|gene:Solyc04g072600.3|transcript|mRNA:Solyc04g072600.3.1|protein_coding|1/2|c.64_68delAGCCT|p.Ser22fs|64/351|64/351|22/116||,G|upstream_gene_variant|MODIFIER|exon:Solyc04g072590.3.1.1|gene:Solyc04g072590.3|transcript|mRNA:Solyc04g072590.3.1|protein_coding||c.-1538_-1534delAGGCT|||||1534|,G|upstream_gene_variant|MODIFIER|exon:Solyc04g0…
SL4.0ch04	57605902	C	CT	F7_80P;ANN=CT|frameshift_variant|HIGH|exon:Solyc04g072720.4.1.1|gene:Solyc04g072720.4|transcript|mRNA:Solyc04g072720.4.1|protein_coding|6/7|c.202dupA|p.Ser68fs|352/423|202/243|68/80||,CT|downstream_gene_variant|MODIFIER|exon:Solyc04g072700.4.1.1|gene:Solyc04g072700.4|transcript|mRNA:Solyc04g072700.4.1|protein_coding||c.*4160_*4161insT|||||4146|;LOF=(exon:Solyc04g072720.4.1.1|gene:Solyc04g072720.4…
SL4.0ch04	57676139	GTTATACTGTGATAGTTATGATAAGATTAATTATTCAAAC	G	F7_80P;ANN=G|frameshift_variant|HIGH|exon:Solyc04g072770.4.1.1|gene:Solyc04g072770.4|transcript|mRNA:Solyc04g072770.4.1|protein_coding|1/10|c.-13_26delTTATACTGTGATAGTTATGATAAGATTAATTATTCAAAC|p.Val1fs||1/1887|1/628||WARNING_TRANSCRIPT_NO_START_CODON,G|upstream_gene_variant|MODIFIER|exon:Solyc04g072770.4.1.1|gene:Solyc04g072770.4|transcript|mRNA:Solyc04g072770.4.1|protein_coding|1/10|c.-13_26delTTA…
SL4.0ch04	63700678	G	GT	F7_80P;ANN=GT|frameshift_variant|HIGH|exon:Solyc04g081850.4.1.1|gene:Solyc04g081850.4|transcript|mRNA:Solyc04g081850.4.1|protein_coding|1/6|c.3dupA|p.Leu2fs|3/1188|3/732|1/243||WARNING_TRANSCRIPT_NO_START_CODON,GT|downstream_gene_variant|MODIFIER|exon:Solyc04g081840.4.1.1|gene:Solyc04g081840.4|transcript|mRNA:Solyc04g081840.4.1|protein_coding||c.*2866_*2867insT|||||2700|,GT|downstream_gene_varian…
SL4.0ch04	63921385	AATTCAATCGTCTTTGTTGCTGCATAGAGATGATACAAGCAGATTCACTAATGCTGATGG	A	F7_80P;ANN=A|frameshift_variant|HIGH|exon:Solyc04g082180.4.1.1|gene:Solyc04g082180.4|transcript|mRNA:Solyc04g082180.4.1|protein_coding|4/9|c.380_438delTTCAATCGTCTTTGTTGCTGCATAGAGATGATACAAGCAGATTCACTAATGCTGATGGA|p.Ile127fs|718/3108|380/1173|127/390||INFO_REALIGN_3_PRIME,A|downstream_gene_variant|MODIFIER|exon:Solyc04g082170.3.1.1|gene:Solyc04g082170.3|transcript|mRNA:Solyc04g082170.3.1|protein_cod…
SL4.0ch05	58822197	T	TAAAACCTTAG	F7_80P;ANN=TAAAACCTTAG|frameshift_variant|HIGH|exon:Solyc05g048800.3.1.1|gene:Solyc05g048800.3|transcript|mRNA:Solyc05g048800.3.1|protein_coding|2/3|c.295_296insCTAAGGTTTT|p.His99fs|295/726|295/726|99/241||WARNING_TRANSCRIPT_NO_STOP_CODON;LOF=(exon:Solyc05g048800.3.1.1|gene:Solyc05g048800.3|1|1.00)
SL4.0ch06	37949754	A	AT	F7_80P;ANN=AT|frameshift_variant|HIGH|exon:Solyc06g064670.3.1.1|gene:Solyc06g064670.3|transcript|mRNA:Solyc06g064670.3.1|protein_coding|1/1|c.209dupA|p.Asn70fs|209/234|209/234|70/77||,AT|downstream_gene_variant|MODIFIER|exon:Solyc06g064660.4.1.1|gene:Solyc06g064660.4|transcript|mRNA:Solyc06g064660.4.1|protein_coding||c.*628_*629insT|||||426|,AT|downstream_gene_variant|MODIFIER|exon:Solyc06g064673…
SL4.0ch06	37985902	AGTTTTAG	A	F7_80P;ANN=A|frameshift_variant|HIGH|exon:Solyc06g064730.1.1.1|gene:Solyc06g064730.1|transcript|mRNA:Solyc06g064730.1.1|protein_coding|1/1|c.1925_1931delCTAAAAC|p.Pro642fs|1931/2802|1925/2802|642/933||,A|upstream_gene_variant|MODIFIER|exon:Solyc06g064740.4.1.1|gene:Solyc06g064740.4|transcript|mRNA:Solyc06g064740.4.1|protein_coding||c.-2864_-2858delGTTTTAG|||||2864|WARNING_TRANSCRIPT_NO_START_CODO…
SL4.0ch06	38073026	TTCCCAATAAAC	T	F7_80P;ANN=T|frameshift_variant|HIGH|exon:Solyc06g064850.2.1.1|gene:Solyc06g064850.2|transcript|mRNA:Solyc06g064850.2.1|protein_coding|1/7|c.33_43delGTTTATTGGGA|p.Phe12fs|43/1248|33/1248|11/415||,T|upstream_gene_variant|MODIFIER|exon:Solyc06g064860.3.1.1|gene:Solyc06g064860.3|transcript|mRNA:Solyc06g064860.3.1|protein_coding||c.-3285_-3275delTCCCAATAAAC|||||3285|,T|downstream_gene_variant|MODIFIE…
SL4.0ch06	38076530	TGACACGCCTGGTAC	T	F7_80P;ANN=T|frameshift_variant&splice_donor_variant&splice_region_variant&intron_variant|HIGH|exon:Solyc06g064860.3.1.1|gene:Solyc06g064860.3|transcript|mRNA:Solyc06g064860.3.1|protein_coding|1/6|c.220_229+4delGACACGCCTGGTAC|p.Thr75fs|220/918|220/918|74/305||,T|upstream_gene_variant|MODIFIER|exon:Solyc06g064850.2.1.1|gene:Solyc06g064850.2|transcript|mRNA:Solyc06g064850.2.1|protein_coding||c.-347…
SL4.0ch09	3515173	G	GTA,GTATA	F7_80P;ANN=GTA|splice_donor_variant&intron_variant|HIGH|exon:Solyc09g010090.5.1.1.1|gene:Solyc09g010090.5.1|transcript|mRNA:Solyc09g010090.5.1.1|protein_coding|3/5|c.1227+1_1227+2insTA||||||WARNING_TRANSCRIPT_MULTIPLE_STOP_CODONS,GTATA|splice_donor_variant&intron_variant|HIGH|exon:Solyc09g010090.5.1.1.1|gene:Solyc09g010090.5.1|transcript|mRNA:Solyc09g010090.5.1.1|protein_coding|3/5|c.1227+1_1227+…
SL4.0ch09	3516599	A	AG	F7_80P;ANN=AG|frameshift_variant|HIGH|exon:Solyc09g010090.5.1.1.1|gene:Solyc09g010090.5.1|transcript|mRNA:Solyc09g010090.5.1.1|protein_coding|6/6|c.1754dupG|p.Glu589fs|1865/6007|1755/1824|585/607||WARNING_TRANSCRIPT_MULTIPLE_STOP_CODONS&INFO_REALIGN_3_PRIME,AG|downstream_gene_variant|MODIFIER|exon:Solyc09g010080.3.1.1|gene:Solyc09g010080.3|transcript|mRNA:Solyc09g010080.3.1|protein_coding||c.*475…
SL4.0ch09	32792283	CA	C	F7_80P;ANN=C|frameshift_variant|HIGH|exon:Solyc09g050070.1.1.1|gene:Solyc09g050070.1|transcript|mRNA:Solyc09g050070.1.1|protein_coding|1/3|c.11delT|p.Leu4fs|11/891|11/891|4/296||,C|upstream_gene_variant|MODIFIER|exon:Solyc09g050069.1.1.1|gene:Solyc09g050069.1|transcript|mRNA:Solyc09g050069.1.1|protein_coding||c.-1784delT|||||1784|
SL4.0ch09	59593286	G	GTA	F7_80P;ANN=GTA|frameshift_variant|HIGH|exon:Solyc09g150143.1.1.1|gene:Solyc09g150143.1|transcript|mRNA:Solyc09g150143.1.1|protein_coding|5/5|c.184_185dupAT|p.Phe63fs|186/336|186/336|62/111||INFO_REALIGN_3_PRIME,GTA|upstream_gene_variant|MODIFIER|exon:Solyc09g065387.1.1.1|gene:Solyc09g065387.1|transcript|mRNA:Solyc09g065387.1.1|protein_coding||c.-4293_-4292insTA|||||4228|,GTA|downstream_gene_varia…
SL4.0ch09	64434005	A	AAAGTTTATACATTAAACTTGTTGATTCAAATACAATTCTCTGATGCCTCT,AAAGTTTATACATTAAACTTGTTGATTCAAATACAATTCTCTGATGCCTCTTTCTTAGTAAT,AAAGTTTATACATTAAACTTGTTGATTCAAATACAATTCTCTGATGCCTCTTTCTTAG	F7_80P;ANN=AAAGTTTATACATTAAACTTGTTGATTCAAATACAATTCTCTGATGCCTCT|frameshift_variant&stop_gained|HIGH|exon:Solyc09g082600.3.1.1|gene:Solyc09g082600.3|transcript|mRNA:Solyc09g082600.3.1|protein_coding|3/3|c.665_666insAAGTTTATACATTAAACTTGTTGATTCAAATACAATTCTCTGATGCCTCT|p.Asp222fs|666/882|666/882|222/293||,AAAGTTTATACATTAAACTTGTTGATTCAAATACAATTCTCTGATGCCTCTTTCTTAGTAAT|frameshift_variant&stop_gained|HIGH…
SL4.0ch11	9770725	TTA	T	F7_80P;ANN=T|frameshift_variant|HIGH|exon:Solyc11g150108.1.1.1|gene:Solyc11g150108.1|transcript|mRNA:Solyc11g150108.1.1|protein_coding|1/5|c.168_169delTA|p.Thr57fs|168/1156|168/1128|56/375||,T|upstream_gene_variant|MODIFIER|exon:Solyc11g018855.1.1.1|gene:Solyc11g018855.1|transcript|mRNA:Solyc11g018855.1.1|protein_coding||c.-4641_-4640delTA|||||4641|;LOF=(exon:Solyc11g150108.1.1.1|gene:Solyc11g150…
SL4.0ch11	54376144	A	AG	F7_80P;ANN=AG|frameshift_variant|HIGH|exon:Solyc11g073315.1.1.1|gene:Solyc11g073315.1|transcript|mRNA:Solyc11g073315.1.1|protein_coding|3/4|c.271dupC|p.Leu91fs|950/1478|271/576|91/191||;LOF=(exon:Solyc11g073315.1.1.1|gene:Solyc11g073315.1|1|1.00)
SL4.0ch12	1334711	GT	G	F7_80P;ANN=G|frameshift_variant|HIGH|exon:Solyc12g006890.2.1.1|gene:Solyc12g006890.2|transcript|mRNA:Solyc12g006890.2.1|protein_coding|2/3|c.19delT|p.Ser7fs|217/309|19/111|7/36||INFO_REALIGN_3_PRIME,G|upstream_gene_variant|MODIFIER|exon:Solyc12g006880.2.1.1|gene:Solyc12g006880.2|transcript|mRNA:Solyc12g006880.2.1|protein_coding||c.-510delA|||||360|,G|upstream_gene_variant|MODIFIER|exon:Solyc12g00…

## Sheet: F7_80465P
Chromosome	Location (bp)	Reference sequence	Alternative sequence	Information
SL4.0ch01	11979425	C	T	F7_80465P;ANN=T|stop_gained|HIGH|exon:Solyc01g014260.1.1.1|gene:Solyc01g014260.1|transcript|mRNA:Solyc01g014260.1.1|protein_coding|2/2|c.127C>T|p.Gln43*|135/149|127/141|43/46||
SL4.0ch01	22975897	G	T	F7_80465P;ANN=T|splice_donor_variant&intron_variant|HIGH|exon:Solyc01g016930.1.1.1|gene:Solyc01g016930.1|transcript|mRNA:Solyc01g016930.1.1|protein_coding|1/1|c.166+1G>T||||||;LOF=(exon:Solyc01g016930.1.1.1|gene:Solyc01g016930.1|1|1.00)
SL4.0ch01	23923596	C	A	F7_80465P;ANN=A|stop_lost&splice_region_variant|HIGH|exon:Solyc01g017210.1.1.1|gene:Solyc01g017210.1|transcript|mRNA:Solyc01g017210.1.1|protein_coding|1/1|c.174G>T|p.Ter58Tyrext*?|174/174|174/174|58/57||,A|upstream_gene_variant|MODIFIER|exon:Solyc01g017170.1.1.1|gene:Solyc01g017170.1|transcript|mRNA:Solyc01g017170.1.1|protein_coding||c.-4557G>T|||||4557|,A|upstream_gene_variant|MODIFIER|exon:Soly…
SL4.0ch01	39844165	C	A	F7_80465P;ANN=A|stop_gained|HIGH|exon:Solyc01g044523.1.1.1|gene:Solyc01g044523.1|transcript|mRNA:Solyc01g044523.1.1|protein_coding|3/3|c.185C>A|p.Ser62*|2273/2292|185/204|62/67||,A|downstream_gene_variant|MODIFIER|exon:Solyc01g044527.1.1.1|gene:Solyc01g044527.1|transcript|mRNA:Solyc01g044527.1.1|protein_coding||c.*1401G>T|||||1149|WARNING_TRANSCRIPT_NO_START_CODON
SL4.0ch01	44944618	G	A	F7_80465P;ANN=A|stop_gained|HIGH|exon:Solyc01g055200.1.1.1|gene:Solyc01g055200.1|transcript|mRNA:Solyc01g055200.1.1|protein_coding|2/2|c.307C>T|p.Gln103*|307/666|307/666|103/221||
SL4.0ch01	45943606	G	A	F7_80465P;ANN=A|stop_gained|HIGH|exon:Solyc01g056250.2.1.1|gene:Solyc01g056250.2|transcript|mRNA:Solyc01g056250.2.1|protein_coding|1/1|c.115C>T|p.Gln39*|115/615|115/504|39/167||
SL4.0ch01	67925495	C	T	F7_80465P;ANN=T|splice_donor_variant&intron_variant|HIGH|exon:Solyc01g066900.4.1.1|gene:Solyc01g066900.4|transcript|mRNA:Solyc01g066900.4.1|protein_coding|6/6|c.333+2C>T||||||;LOF=(exon:Solyc01g066900.4.1.1|gene:Solyc01g066900.4|1|1.00)
SL4.0ch02	35895251	T	A	F7_80465P;ANN=A|stop_gained|HIGH|exon:Solyc02g067760.4.1.1|gene:Solyc02g067760.4|transcript|mRNA:Solyc02g067760.4.1|protein_coding|1/3|c.91A>T|p.Lys31*|91/920|91/702|31/233||WARNING_TRANSCRIPT_NO_START_CODON;LOF=(exon:Solyc02g067760.4.1.1|gene:Solyc02g067760.4|1|1.00);NMD=(exon:Solyc02g067760.4.1.1|gene:Solyc02g067760.4|1|1.00)
SL4.0ch02	47081965	G	A	F7_80465P;ANN=A|stop_gained|HIGH|exon:Solyc02g086410.3.1.1|gene:Solyc02g086410.3|transcript|mRNA:Solyc02g086410.3.1|protein_coding|6/20|c.499C>T|p.Arg167*|499/1713|499/1713|167/570||;LOF=(exon:Solyc02g086410.3.1.1|gene:Solyc02g086410.3|1|1.00);NMD=(exon:Solyc02g086410.3.1.1|gene:Solyc02g086410.3|1|1.00)
SL4.0ch02	47082049	C	G	F7_80465P;ANN=G|splice_acceptor_variant&intron_variant|HIGH|exon:Solyc02g086410.3.1.1|gene:Solyc02g086410.3|transcript|mRNA:Solyc02g086410.3.1|protein_coding|5/19|c.416-1G>C||||||;LOF=(exon:Solyc02g086410.3.1.1|gene:Solyc02g086410.3|1|1.00)
SL4.0ch02	47092827	G	A	F7_80465P;ANN=A|stop_gained|HIGH|exon:Solyc02g086415.1.1.1|gene:Solyc02g086415.1|transcript|mRNA:Solyc02g086415.1.1|protein_coding|7/7|c.541C>T|p.Gln181*|1054/1074|541/561|181/186||,A|upstream_gene_variant|MODIFIER|exon:Solyc02g086410.3.1.1|gene:Solyc02g086410.3|transcript|mRNA:Solyc02g086410.3.1|protein_coding||c.-3464C>T|||||3464|
SL4.0ch03	47662988	A	G	F7_80465P;ANN=G|splice_donor_variant&intron_variant|HIGH|exon:Solyc03g083215.1.1.1|gene:Solyc03g083215.1|transcript|mRNA:Solyc03g083215.1.1|protein_coding|4/4|c.169+2T>C||||||;LOF=(exon:Solyc03g083215.1.1.1|gene:Solyc03g083215.1|1|1.00)
SL4.0ch03	49178795	G	A	F7_80465P;ANN=A|stop_gained|HIGH|exon:Solyc03g093350.4.1.1|gene:Solyc03g093350.4|transcript|mRNA:Solyc03g093350.4.1|protein_coding|2/2|c.1099C>T|p.Gln367*|1099/2337|1099/2172|367/723||,A|upstream_gene_variant|MODIFIER|exon:Solyc03g093343.1.1.1|gene:Solyc03g093343.1|transcript|mRNA:Solyc03g093343.1.1|protein_coding||c.-4214C>T|||||4214|,A|upstream_gene_variant|MODIFIER|exon:Solyc03g093347.1.1.1|ge…
SL4.0ch03	53115073	A	G	F7_80465P;ANN=G|stop_lost|HIGH|exon:Solyc03g096437.1.1.1|gene:Solyc03g096437.1|transcript|mRNA:Solyc03g096437.1.1|protein_coding|1/1|c.567A>G|p.Ter189Trpext*?|567/707|567/567|189/188||WARNING_TRANSCRIPT_NO_START_CODON,G|upstream_gene_variant|MODIFIER|exon:Solyc03g096450.3.1.1|gene:Solyc03g096450.3|transcript|mRNA:Solyc03g096450.3.1|protein_coding||c.-1600A>G|||||1539|
SL4.0ch03	53199970	G	A	F7_80465P;ANN=A|splice_acceptor_variant&intron_variant|HIGH|exon:Solyc03g096500.1.1.1|gene:Solyc03g096500.1|transcript|mRNA:Solyc03g096500.1.1|protein_coding|1/2|c.385-1G>A||||||;LOF=(exon:Solyc03g096500.1.1.1|gene:Solyc03g096500.1|1|1.00)
SL4.0ch03	55184046	G	T	F7_80465P;ANN=T|splice_donor_variant&intron_variant|HIGH|exon:Solyc03g098330.2.1.1|gene:Solyc03g098330.2|transcript|mRNA:Solyc03g098330.2.1|protein_coding|2/6|c.402+1G>T||||||WARNING_TRANSCRIPT_NO_START_CODON;LOF=(exon:Solyc03g098330.2.1.1|gene:Solyc03g098330.2|1|1.00)
SL4.0ch03	59486246	C	T	F7_80465P;ANN=T|start_lost|HIGH|exon:Solyc03g115270.3.1.1|gene:Solyc03g115270.3|transcript|mRNA:Solyc03g115270.3.1|protein_coding|1/2|c.3G>A|p.Met1?|3/780|3/780|1/259||,T|upstream_gene_variant|MODIFIER|exon:Solyc03g115280.1.1.1|gene:Solyc03g115280.1|transcript|mRNA:Solyc03g115280.1.1|protein_coding||c.-3353C>T|||||3353|,T|intron_variant|MODIFIER|exon:Solyc03g115250.4.1.1|gene:Solyc03g115250.4|tra…
SL4.0ch04	57630711	C	T	F7_80465P;ANN=T|stop_gained&splice_region_variant|HIGH|exon:Solyc04g072725.1.1.1|gene:Solyc04g072725.1|transcript|mRNA:Solyc04g072725.1.1|protein_coding|1/5|c.52C>T|p.Gln18*|66/698|52/456|18/151||;LOF=(exon:Solyc04g072725.1.1.1|gene:Solyc04g072725.1|1|1.00);NMD=(exon:Solyc04g072725.1.1.1|gene:Solyc04g072725.1|1|1.00)
SL4.0ch06	38124304	G	T	F7_80465P;ANN=T|stop_lost&splice_region_variant|HIGH|exon:Solyc06g064920.3.1.1|gene:Solyc06g064920.3|transcript|mRNA:Solyc06g064920.3.1|protein_coding|4/4|c.815G>T|p.Ter272Leuext*?|815/816|815/816|272/271||WARNING_TRANSCRIPT_NO_START_CODON,T|upstream_gene_variant|MODIFIER|exon:Solyc06g064910.3.1.1|gene:Solyc06g064910.3|transcript|mRNA:Solyc06g064910.3.1|protein_coding||c.-2106C>A|||||1987|,T|upst…
SL4.0ch09	1546106	C	A	F7_80465P;ANN=A|stop_gained|HIGH|exon:Solyc09g008070.4.1.1|gene:Solyc09g008070.4|transcript|mRNA:Solyc09g008070.4.1|protein_coding|1/8|c.50C>A|p.Ser17*|50/2630|50/2397|17/798||WARNING_TRANSCRIPT_NO_START_CODON,A|downstream_gene_variant|MODIFIER|exon:Solyc09g008060.4.1.1|gene:Solyc09g008060.4|transcript|mRNA:Solyc09g008060.4.1|protein_coding||c.*1998C>A|||||1954|WARNING_TRANSCRIPT_NO_START_CODON;L…
SL4.0ch09	2378072	C	T	F7_80465P;ANN=T|splice_acceptor_variant&intron_variant|HIGH|exon:Solyc09g008950.1.1.1|gene:Solyc09g008950.1|transcript|mRNA:Solyc09g008950.1.1|protein_coding|3/5|c.403-1G>A||||||,T|downstream_gene_variant|MODIFIER|exon:Solyc09g008940.4.1.1|gene:Solyc09g008940.4|transcript|mRNA:Solyc09g008940.4.1|protein_coding||c.*1312C>T|||||1032|,T|downstream_gene_variant|MODIFIER|exon:Solyc09g008960.2.1.1|gene…
SL4.0ch01	64080744	C	CT	F7_80465P;ANN=CT|frameshift_variant|HIGH|exon:Solyc01g060395.1.1.1|gene:Solyc01g060395.1|transcript|mRNA:Solyc01g060395.1.1|protein_coding|2/5|c.108_109insT|p.Pro37fs|109/402|109/402|37/133||,CT|upstream_gene_variant|MODIFIER|exon:Solyc01g060410.4.1.1|gene:Solyc01g060410.4|transcript|mRNA:Solyc01g060410.4.1|protein_coding||c.-2097_-2096insT|||||2076|;LOF=(exon:Solyc01g060395.1.1.1|gene:Solyc01g06…
SL4.0ch01	67940185	TTG	T	F7_80465P;ANN=T|frameshift_variant|HIGH|exon:Solyc01g066905.1.1.1|gene:Solyc01g066905.1|transcript|mRNA:Solyc01g066905.1.1|protein_coding|1/1|c.172_173delGT|p.Val58fs|172/630|172/510|58/169||WARNING_TRANSCRIPT_NO_START_CODON&INFO_REALIGN_3_PRIME;LOF=(exon:Solyc01g066905.1.1.1|gene:Solyc01g066905.1|1|1.00)
SL4.0ch02	43390106	G	GA	F7_80465P;ANN=GA|frameshift_variant|HIGH|exon:Solyc02g081420.3.1.1|gene:Solyc02g081420.3|transcript|mRNA:Solyc02g081420.3.1|protein_coding|3/8|c.173dupT|p.Val59fs|289/3821|173/3258|58/1085||,GA|upstream_gene_variant|MODIFIER|exon:Solyc02g081430.3.1.1|gene:Solyc02g081430.3|transcript|mRNA:Solyc02g081430.3.1|protein_coding||c.-4851_-4850insA|||||4559|;LOF=(exon:Solyc02g081420.3.1.1|gene:Solyc02g081…
SL4.0ch02	47079870	G	GT	F7_80465P;ANN=GT|frameshift_variant|HIGH|exon:Solyc02g086410.3.1.1|gene:Solyc02g086410.3|transcript|mRNA:Solyc02g086410.3.1|protein_coding|10/20|c.719dupA|p.Asp240fs|719/1713|719/1713|240/570||;LOF=(exon:Solyc02g086410.3.1.1|gene:Solyc02g086410.3|1|1.00)
SL4.0ch02	47081937	G	GATATCCATTTGGC	F7_80465P;ANN=GATATCCATTTGGC|frameshift_variant|HIGH|exon:Solyc02g086410.3.1.1|gene:Solyc02g086410.3|transcript|mRNA:Solyc02g086410.3.1|protein_coding|6/20|c.526_527insGCCAAATGGATAT|p.Ser176fs|526/1713|526/1713|176/570||;LOF=(exon:Solyc02g086410.3.1.1|gene:Solyc02g086410.3|1|1.00)
SL4.0ch02	47081967	C	CGAAG	F7_80465P;ANN=CGAAG|frameshift_variant|HIGH|exon:Solyc02g086410.3.1.1|gene:Solyc02g086410.3|transcript|mRNA:Solyc02g086410.3.1|protein_coding|6/20|c.496_497insCTTC|p.Cys166fs|496/1713|496/1713|166/570||;LOF=(exon:Solyc02g086410.3.1.1|gene:Solyc02g086410.3|1|1.00)
SL4.0ch02	47081971	G	GGC	F7_80465P;ANN=GGC|frameshift_variant|HIGH|exon:Solyc02g086410.3.1.1|gene:Solyc02g086410.3|transcript|mRNA:Solyc02g086410.3.1|protein_coding|6/20|c.492_493insGC|p.Leu165fs|492/1713|492/1713|164/570||;LOF=(exon:Solyc02g086410.3.1.1|gene:Solyc02g086410.3|1|1.00)
SL4.0ch02	47081972	T	TGGAAATACAG,TAAGGTCAGCTCAG	F7_80465P;ANN=TAAGGTCAGCTCAG|frameshift_variant&stop_gained|HIGH|exon:Solyc02g086410.3.1.1|gene:Solyc02g086410.3|transcript|mRNA:Solyc02g086410.3.1|protein_coding|6/20|c.491_492insCTGAGCTGACCTT|p.Arg164fs|491/1713|491/1713|164/570||,TGGAAATACAG|frameshift_variant|HIGH|exon:Solyc02g086410.3.1.1|gene:Solyc02g086410.3|transcript|mRNA:Solyc02g086410.3.1|protein_coding|6/20|c.491_492insCTGTATTTCC|p.Ar…
SL4.0ch02	47082199	CTTCAGCAAG	C	F7_80465P;ANN=C|splice_acceptor_variant&splice_region_variant&intron_variant|HIGH|exon:Solyc02g086410.3.1.1|gene:Solyc02g086410.3|transcript|mRNA:Solyc02g086410.3.1|protein_coding|4/19|c.386-10_386-2delCTTGCTGAA||||||;LOF=(exon:Solyc02g086410.3.1.1|gene:Solyc02g086410.3|1|1.00)
SL4.0ch02	47123517	CTT	C	F7_80465P;ANN=C|frameshift_variant|HIGH|exon:Solyc02g150140.1.1.1|gene:Solyc02g150140.1|transcript|mRNA:Solyc02g150140.1.1|protein_coding|3/3|c.203_204delTT|p.Leu68fs|203/240|203/240|68/79||WARNING_TRANSCRIPT_NO_STOP_CODON,C|downstream_gene_variant|MODIFIER|exon:Solyc02g086440.4.1.1|gene:Solyc02g086440.4|transcript|mRNA:Solyc02g086440.4.1|protein_coding||c.*3656_*3657delTT|||||1381|WARNING_TRANSC…
SL4.0ch03	2152066	G	GT	F7_80465P;ANN=GT|frameshift_variant|HIGH|exon:Solyc03g007560.2.1.1|gene:Solyc03g007560.2|transcript|mRNA:Solyc03g007560.2.1|protein_coding|2/3|c.1852_1853insT|p.Ala618fs|1921/2063|1853/1995|618/664||,GT|downstream_gene_variant|MODIFIER|exon:Solyc03g007550.4.1.1|gene:Solyc03g007550.4|transcript|mRNA:Solyc03g007550.4.1|protein_coding||c.*3935_*3936insT|||||3711|,GT|downstream_gene_variant|MODIFIER|…
SL4.0ch03	29165597	GA	G	F7_80465P;ANN=G|frameshift_variant|HIGH|exon:Solyc03g063070.1.1.1|gene:Solyc03g063070.1|transcript|mRNA:Solyc03g063070.1.1|protein_coding|1/1|c.78delA|p.Lys26fs|78/150|78/150|26/49||INFO_REALIGN_3_PRIME;LOF=(exon:Solyc03g063070.1.1.1|gene:Solyc03g063070.1|1|1.00)
SL4.0ch03	47693620	AG	A	F7_80465P;ANN=A|frameshift_variant|HIGH|exon:Solyc03g083260.1.1.1|gene:Solyc03g083260.1|transcript|mRNA:Solyc03g083260.1.1|protein_coding|1/1|c.109delG|p.Ala37fs|109/234|109/234|37/77||,A|upstream_gene_variant|MODIFIER|exon:Solyc03g083270.4.1.1|gene:Solyc03g083270.4|transcript|mRNA:Solyc03g083270.4.1|protein_coding||c.-2897delG|||||2897|WARNING_TRANSCRIPT_NO_START_CODON,A|downstream_gene_variant|…
SL4.0ch03	47693622	CCATGGAAGTGGAGGAG	C	F7_80465P;ANN=C|frameshift_variant|HIGH|exon:Solyc03g083260.1.1.1|gene:Solyc03g083260.1|transcript|mRNA:Solyc03g083260.1.1|protein_coding|1/1|c.111_126delCATGGAAGTGGAGGAG|p.Met38fs|111/234|111/234|37/77||,C|upstream_gene_variant|MODIFIER|exon:Solyc03g083270.4.1.1|gene:Solyc03g083270.4|transcript|mRNA:Solyc03g083270.4.1|protein_coding||c.-2895_-2880delCATGGAAGTGGAGGAG|||||2895|WARNING_TRANSCRIPT_N…
SL4.0ch03	47696583	A	AG	F7_80465P;ANN=AG|frameshift_variant|HIGH|exon:Solyc03g083270.4.1.1|gene:Solyc03g083270.4|transcript|mRNA:Solyc03g083270.4.1|protein_coding|1/3|c.69dupG|p.Trp24fs|70/1520|70/1272|24/423||WARNING_TRANSCRIPT_NO_START_CODON&INFO_REALIGN_3_PRIME,AG|upstream_gene_variant|MODIFIER|exon:Solyc03g083275.1.1.1|gene:Solyc03g083275.1|transcript|mRNA:Solyc03g083275.1.1|protein_coding||c.-4546_-4545insG|||||454…
SL4.0ch03	48946935	A	AC	F7_80465P;ANN=AC|frameshift_variant|HIGH|exon:Solyc03g093185.1.1.1|gene:Solyc03g093185.1|transcript|mRNA:Solyc03g093185.1.1|protein_coding|1/1|c.609_610insC|p.Asn204fs|610/717|610/717|204/238||WARNING_TRANSCRIPT_NO_START_CODON,AC|upstream_gene_variant|MODIFIER|exon:Solyc03g093190.1.1.1|gene:Solyc03g093190.1|transcript|mRNA:Solyc03g093190.1.1|protein_coding||c.-580_-579insC|||||579|,AC|upstream_ge…
SL4.0ch03	65294865	A	AATC	F7_80465P;ANN=AATC|start_lost&disruptive_inframe_insertion|HIGH|exon:Solyc03g124068.1.1.1|gene:Solyc03g124068.1|transcript|mRNA:Solyc03g124068.1.1|protein_coding|1/13|c.-1_2dupCAT||126/2011|3/1887|1/628||WARNING_TRANSCRIPT_NO_STOP_CODON&INFO_REALIGN_3_PRIME,AATC|upstream_gene_variant|MODIFIER|exon:Solyc03g124066.1.1.1|gene:Solyc03g124066.1|transcript|mRNA:Solyc03g124066.1.1|protein_coding||c.-404…
SL4.0ch04	57511282	GAGCCT	G	F7_80465P;ANN=G|frameshift_variant|HIGH|exon:Solyc04g072600.3.1.1|gene:Solyc04g072600.3|transcript|mRNA:Solyc04g072600.3.1|protein_coding|1/2|c.64_68delAGCCT|p.Ser22fs|64/351|64/351|22/116||,G|upstream_gene_variant|MODIFIER|exon:Solyc04g072590.3.1.1|gene:Solyc04g072590.3|transcript|mRNA:Solyc04g072590.3.1|protein_coding||c.-1538_-1534delAGGCT|||||1534|,G|upstream_gene_variant|MODIFIER|exon:Solyc0…
SL4.0ch04	57605902	C	CT	F7_80465P;ANN=CT|frameshift_variant|HIGH|exon:Solyc04g072720.4.1.1|gene:Solyc04g072720.4|transcript|mRNA:Solyc04g072720.4.1|protein_coding|6/7|c.202dupA|p.Ser68fs|352/423|202/243|68/80||,CT|downstream_gene_variant|MODIFIER|exon:Solyc04g072700.4.1.1|gene:Solyc04g072700.4|transcript|mRNA:Solyc04g072700.4.1|protein_coding||c.*4160_*4161insT|||||4146|;LOF=(exon:Solyc04g072720.4.1.1|gene:Solyc04g07272…
SL4.0ch04	57676139	GTTATACTGTGATAGTTATGATAAGATTAATTATTCAAAC	G	F7_80465P;ANN=G|frameshift_variant|HIGH|exon:Solyc04g072770.4.1.1|gene:Solyc04g072770.4|transcript|mRNA:Solyc04g072770.4.1|protein_coding|1/10|c.-13_26delTTATACTGTGATAGTTATGATAAGATTAATTATTCAAAC|p.Val1fs||1/1887|1/628||WARNING_TRANSCRIPT_NO_START_CODON,G|upstream_gene_variant|MODIFIER|exon:Solyc04g072770.4.1.1|gene:Solyc04g072770.4|transcript|mRNA:Solyc04g072770.4.1|protein_coding|1/10|c.-13_26del…
SL4.0ch04	63700678	G	GT	F7_80465P;ANN=GT|frameshift_variant|HIGH|exon:Solyc04g081850.4.1.1|gene:Solyc04g081850.4|transcript|mRNA:Solyc04g081850.4.1|protein_coding|1/6|c.3dupA|p.Leu2fs|3/1188|3/732|1/243||WARNING_TRANSCRIPT_NO_START_CODON,GT|downstream_gene_variant|MODIFIER|exon:Solyc04g081840.4.1.1|gene:Solyc04g081840.4|transcript|mRNA:Solyc04g081840.4.1|protein_coding||c.*2866_*2867insT|||||2700|,GT|downstream_gene_var…
SL4.0ch04	63921385	AATTCAATCGTCTTTGTTGCTGCATAGAGATGATACAAGCAGATTCACTAATGCTGATGG	A	F7_80465P;ANN=A|frameshift_variant|HIGH|exon:Solyc04g082180.4.1.1|gene:Solyc04g082180.4|transcript|mRNA:Solyc04g082180.4.1|protein_coding|4/9|c.380_438delTTCAATCGTCTTTGTTGCTGCATAGAGATGATACAAGCAGATTCACTAATGCTGATGGA|p.Ile127fs|718/3108|380/1173|127/390||INFO_REALIGN_3_PRIME,A|downstream_gene_variant|MODIFIER|exon:Solyc04g082170.3.1.1|gene:Solyc04g082170.3|transcript|mRNA:Solyc04g082170.3.1|protein_…
SL4.0ch05	58822197	T	TAAAACCTTAG	F7_80465P;ANN=TAAAACCTTAG|frameshift_variant|HIGH|exon:Solyc05g048800.3.1.1|gene:Solyc05g048800.3|transcript|mRNA:Solyc05g048800.3.1|protein_coding|2/3|c.295_296insCTAAGGTTTT|p.His99fs|295/726|295/726|99/241||WARNING_TRANSCRIPT_NO_STOP_CODON;LOF=(exon:Solyc05g048800.3.1.1|gene:Solyc05g048800.3|1|1.00)
SL4.0ch06	37949754	A	AT	F7_80465P;ANN=AT|frameshift_variant|HIGH|exon:Solyc06g064670.3.1.1|gene:Solyc06g064670.3|transcript|mRNA:Solyc06g064670.3.1|protein_coding|1/1|c.209dupA|p.Asn70fs|209/234|209/234|70/77||,AT|downstream_gene_variant|MODIFIER|exon:Solyc06g064660.4.1.1|gene:Solyc06g064660.4|transcript|mRNA:Solyc06g064660.4.1|protein_coding||c.*628_*629insT|||||426|,AT|downstream_gene_variant|MODIFIER|exon:Solyc06g064…
SL4.0ch06	37985902	AGTTTTAG	A	F7_80465P;ANN=A|frameshift_variant|HIGH|exon:Solyc06g064730.1.1.1|gene:Solyc06g064730.1|transcript|mRNA:Solyc06g064730.1.1|protein_coding|1/1|c.1925_1931delCTAAAAC|p.Pro642fs|1931/2802|1925/2802|642/933||,A|upstream_gene_variant|MODIFIER|exon:Solyc06g064740.4.1.1|gene:Solyc06g064740.4|transcript|mRNA:Solyc06g064740.4.1|protein_coding||c.-2864_-2858delGTTTTAG|||||2864|WARNING_TRANSCRIPT_NO_START_C…
SL4.0ch06	38073026	TTCCCAATAAAC	T	F7_80465P;ANN=T|frameshift_variant|HIGH|exon:Solyc06g064850.2.1.1|gene:Solyc06g064850.2|transcript|mRNA:Solyc06g064850.2.1|protein_coding|1/7|c.33_43delGTTTATTGGGA|p.Phe12fs|43/1248|33/1248|11/415||,T|upstream_gene_variant|MODIFIER|exon:Solyc06g064860.3.1.1|gene:Solyc06g064860.3|transcript|mRNA:Solyc06g064860.3.1|protein_coding||c.-3285_-3275delTCCCAATAAAC|||||3285|,T|downstream_gene_variant|MODI…
SL4.0ch06	38076530	TGACACGCCTGGTAC	T	F7_80465P;ANN=T|frameshift_variant&splice_donor_variant&splice_region_variant&intron_variant|HIGH|exon:Solyc06g064860.3.1.1|gene:Solyc06g064860.3|transcript|mRNA:Solyc06g064860.3.1|protein_coding|1/6|c.220_229+4delGACACGCCTGGTAC|p.Thr75fs|220/918|220/918|74/305||,T|upstream_gene_variant|MODIFIER|exon:Solyc06g064850.2.1.1|gene:Solyc06g064850.2|transcript|mRNA:Solyc06g064850.2.1|protein_coding||c.-…
SL4.0ch08	9800656	C	CG	F7_80465P;ANN=CG|frameshift_variant|HIGH|exon:Solyc08g016807.1.1.1|gene:Solyc08g016807.1|transcript|mRNA:Solyc08g016807.1.1|protein_coding|1/2|c.10_11insC|p.Trp4fs|10/273|10/273|4/90||
SL4.0ch08	54605481	C	CGAACAAGTATGGAATAAAGCAACAGTCT	F7_80465P;ANN=CGAACAAGTATGGAATAAAGCAACAGTCT|frameshift_variant|HIGH|exon:Solyc08g067490.1.1.1|gene:Solyc08g067490.1|transcript|mRNA:Solyc08g067490.1.1|protein_coding|1/1|c.848_849insGAACAAGTATGGAATAAAGCAACAGTCT|p.Thr284fs|849/930|849/930|283/309||,CGAACAAGTATGGAATAAAGCAACAGTCT|upstream_gene_variant|MODIFIER|exon:Solyc08g067480.4.1.1|gene:Solyc08g067480.4|transcript|mRNA:Solyc08g067480.4.1|protein…
SL4.0ch09	3044616	A	AT	F7_80465P;ANN=AT|frameshift_variant|HIGH|exon:Solyc09g009587.1.1.1|gene:Solyc09g009587.1|transcript|mRNA:Solyc09g009587.1.1|protein_coding|1/3|c.154dupT|p.Trp52fs|155/675|155/675|52/224||INFO_REALIGN_3_PRIME,AT|downstream_gene_variant|MODIFIER|exon:Solyc09g009580.4.1.1|gene:Solyc09g009580.4|transcript|mRNA:Solyc09g009580.4.1|protein_coding||c.*3728_*3729insT|||||3599|,AT|downstream_gene_variant|M…
SL4.0ch09	3515173	G	GTA,GTATA	F7_80465P;ANN=GTA|splice_donor_variant&intron_variant|HIGH|exon:Solyc09g010090.5.1.1.1|gene:Solyc09g010090.5.1|transcript|mRNA:Solyc09g010090.5.1.1|protein_coding|3/5|c.1227+1_1227+2insTA||||||WARNING_TRANSCRIPT_MULTIPLE_STOP_CODONS,GTATA|splice_donor_variant&intron_variant|HIGH|exon:Solyc09g010090.5.1.1.1|gene:Solyc09g010090.5.1|transcript|mRNA:Solyc09g010090.5.1.1|protein_coding|3/5|c.1227+1_12…
SL4.0ch09	3516599	A	AG	F7_80465P;ANN=AG|frameshift_variant|HIGH|exon:Solyc09g010090.5.1.1.1|gene:Solyc09g010090.5.1|transcript|mRNA:Solyc09g010090.5.1.1|protein_coding|6/6|c.1754dupG|p.Glu589fs|1865/6007|1755/1824|585/607||WARNING_TRANSCRIPT_MULTIPLE_STOP_CODONS&INFO_REALIGN_3_PRIME,AG|downstream_gene_variant|MODIFIER|exon:Solyc09g010080.3.1.1|gene:Solyc09g010080.3|transcript|mRNA:Solyc09g010080.3.1|protein_coding||c.*…
SL4.0ch09	59593286	G	GTA	F7_80465P;ANN=GTA|frameshift_variant|HIGH|exon:Solyc09g150143.1.1.1|gene:Solyc09g150143.1|transcript|mRNA:Solyc09g150143.1.1|protein_coding|5/5|c.184_185dupAT|p.Phe63fs|186/336|186/336|62/111||INFO_REALIGN_3_PRIME,GTA|upstream_gene_variant|MODIFIER|exon:Solyc09g065387.1.1.1|gene:Solyc09g065387.1|transcript|mRNA:Solyc09g065387.1.1|protein_coding||c.-4293_-4292insTA|||||4228|,GTA|downstream_gene_va…
SL4.0ch11	2734	TG	T	F7_80465P;ANN=T|frameshift_variant|HIGH|exon:Solyc11g004000.1.1.1|gene:Solyc11g004000.1|transcript|mRNA:Solyc11g004000.1.1|protein_coding|3/3|c.213delG|p.Trp71fs|540/721|213/303|71/100||INFO_REALIGN_3_PRIME,T|upstream_gene_variant|MODIFIER|exon:Solyc11g004005.1.1.1|gene:Solyc11g004005.1|transcript|mRNA:Solyc11g004005.1.1|protein_coding||c.-4400delG|||||4400|;LOF=(exon:Solyc11g004000.1.1.1|gene:So…
SL4.0ch12	1334711	GT	G	F7_80465P;ANN=G|frameshift_variant|HIGH|exon:Solyc12g006890.2.1.1|gene:Solyc12g006890.2|transcript|mRNA:Solyc12g006890.2.1|protein_coding|2/3|c.19delT|p.Ser7fs|217/309|19/111|7/36||INFO_REALIGN_3_PRIME,G|upstream_gene_variant|MODIFIER|exon:Solyc12g006880.2.1.1|gene:Solyc12g006880.2|transcript|mRNA:Solyc12g006880.2.1|protein_coding||c.-510delA|||||360|,G|upstream_gene_variant|MODIFIER|exon:Solyc12…
