# Supplementary material for: Whole genome resequencing and complementation tests reveal candidate loci contributing to bacterial wilt (Ralstonia sp.) resistance in tomato
Source: Sci Rep. 2022 May 19;12:8374. doi: 10.1038/s41598-022-12326-x (PMC9120091; doi:10.1038/s41598-022-12326-x)
Supplement: Supplementary file 5 — Supplementary Information 5. [file 41598_2022_12326_MOESM5_ESM.xlsx]

## Sheet: Sheet1
CLN4397-4	SLM12-2	SLM12-10	SLM6-17	SLM6-94	SLM6-110	SLM6-118	SLM6-124		CLN4398-8	SLM12-2	SLM12-10	SLM6-17	SLM6-94	SLM6-110	SLM6-118	SLM6-124
CLN3641F1-8-11-14-4-25-20-11-7(F)	R	R	R	R	R	R	R		CLN4018F1-6-7U14-29-21-14-5	R	R	R	R	R	R	R
Hawaii 7996	R	R	R	R	R	R	R		Hawaii 7996	R	R	R	R	R	R	R
19S1	H	H	H	R	R	H	H		19T91	R	R	R	R	R	R	R
19S10	R	R	R	R	R	R	R		19T93	R	R	R	R	R	R	R
19S11	R	R	H	R	H	H	H		19T94	R	R	R	R	R	R	R
19S13	R	R	R	R	R	R	R		19T96	R	R	R	R	R	R	R
19S14	R	R	R	R	R	R	R		19U19	R	R	R	R	R	R	R
19S16	R	R	R	R	R	R	R		19U20	R	R	R	R	R	R	R
19S17	R	R	R	R	R	R	R		19U26	R	R	R	R	R	R	R
19S19	R	R	R	R	R	R	R		19U28	R	R	R	R	R	R	R
19S24	R	R	R	R	R	R	R		19U31	R	R	R	R	R	R	R
19S25	R	R	R	R	R	R	R		19U34	R	R	R	R	R	R	R
19S28	R	R	R	R	R	R	R		19U35	R	R	R	R	R	R	R
19S3	R	R	R	R	R	R	R		19U36	R	R	R	R	R	R	R
19S30	R	R	R	R	R	R	R		19U38	R	R	R	R	R	R	R
19S32	R	R	R	R	R	R	R		19U4	R	R	R	R	R	R	R
19S35	R	R	R	R	R	R	R		19U43	R	R	R	R	R	R	R
19S36	R	R	R	R	R	R	R		19U45	R	R	R	R	R	R	R
19S37	R	R	R	R	R	R	R		19U46	R	R	R	R	R	R	R
19S38	R	R	R	R	R	R	R		19U49	R	R	R	R	R	R	R
19S39	R	R	R	R	R	R	R		19U5	R	R	R	R	R	R	R
19S4	R	R	R	R	R	R	R		19U50	R	R	R	R	R	R	R
19S40	R	R	R	R	R	R	R		19U60	R	R	R	R	R	R	R
19S43	R	R	R	R	R	R	R		19U69	R	R	R	R	R	R	R
19S44	R	R	R	R	R	R	R		19U76	R	R	R	R	R	R	R
19S45	R	R	R	R	R	R	R		19U78	R	R	R	R	R	R	R
19S46	R	R	R	R	R	R	R		19U79	R	R	R	R	R	R	R
19S49	R	R	R	R	R	R	R		19U8	R	R	R	R	R	R	R
19S5	R	R	R	R	R	R	R		19U80	R	R	R	R	R	R	R
19S50	R	R	R	R	R	R	R		19U82	R	R	R	R	R	R	R
19S53	R	R	R	R	R	R	R		19U84	R	R	R	R	R	R	R
19S54	R	R	R	R	R	R	R		19U86	R	R	R	R	R	R	R
19S57	R	R	R	R	R	R	R		19U87	R	R	R	R	R	R	R
19S58	R	R	R	R	R	R	R		19U88	R	R	R	R	R	R	R
19S6	R	R	R	R	R	H	H		19U89	R	R	R	R	R	R	R
19S60	R	R	R	R	R	R	R		19U91	R	R	R	R	R	R	R
19S61	R	R	R	R	R	R	R		19U95	R	R	R	R	R	R	R
19S62	R	R	R	R	R	R	R		19V1	R	R	R	R	R	R	R
19S63	R	R	R	R	R	R	R		19V12	R	R	R	R	R	R	R
19S64	R	R	R	R	R	R	R		19V19	R	R	R	R	R	R	R
19S65	R	R	R	R	R	R	R		19V20	R	R	R	R	R	R	R
19S66	R	R	R	R	R	R	R		19V21	R	R	R	R	R	R	R
19S69	R	R	R	R	R	R	R		19V22	R	R	R	R	R	R	R
19S70	R	R	R	R	R	R	R		19V3	R	R	R	R	R	R	R
19S71	R	R	R	R	R	R	R		19V33	R	R	R	R	R	R	R
19S74	R	R	R	R	R	R	R		19V34	R	R	R	R	R	R	R
19S75	R	R	R	R	R	R	R		19V35	R	R	R	R	R	R	R
19S79	R	R	R	R	R	R	R		19V38	R	R	R	R	R	R	R
19S8	R	R	R	R	R	R	R		19V46	R	R	R	R	R	R	R
19S80	R	R	R	R	R	R	R		19V50	R	R	R	R	R	R	R
19S81	R	R	R	R	R	R	R		19V53	R	R	R	R	R	R	R
19S84	R	R	R	R	R	R	R		19V55	R	R	R	R	R	R	R
19S85	R	R	R	R	R	R	R		19V6	R	R	R	R	R	R	R
19S88	R	R	R	R	R	R	R		19V62	R	R	R	R	R	R	R
19S89	R	R	R	R	R	R	R		19V64	R	R	R	R	R	R	R
19S9	R	R	R	R	R	R	R		19V72	R	R	R	R	R	R	R
19S90	R	R	R	R	R	R	R		19V80	R	R	R	R	R	R	R
19S91	R	R	R	R	R	R	R		19V87	R	R	R	R	R	X	R
19S93	R	R	H	R	H	H	H		19V9	R	R	R	R	R	R	R
19S94	R	R	R	R	R	R	R		19V90	R	R	R	R	R	R	R
19T15	R	R	R	R	R	R	H		19V96	R	R	R	R	R	R	R
19T2	R	R	R	R	R	R	R		19U48	R	R	R	R	R	R	R
19T20	R	R	R	R	R	R	R		19U51	R	R	R	R	R	R	R
19T25	R	R	R	R	R	R	R		19V31	R	R	R	R	R	R	R
19T26	R	R	R	R	R	R	R		19V4	R	R	R	R	R	R	R
19T27	R	R	R	R	R	R	R		19U1	R	R	R	R	R	R	R
19T29	R	R	R	R	R	R	R		19U10	R	R	R	R	R	R	R
19T3	R	R	R	R	R	R	R		19U16	R	R	R	R	R	R	R
19T31	R	R	R	R	R	R	R		19U58	R	R	R	R	R	R	R
19T32	R	R	R	R	R	R	R		19U59	R	R	R	R	R	R	R
19T34	R	R	R	R	R	R	R		19U68	R	R	R	R	R	R	R
19T35	R	R	R	R	R	R	R		19U72	R	R	R	R	R	R	R
19T43	R	R	R	R	R	R	R		19U94	R	R	R	R	R	R	R
19T44	R	R	R	R	R	R	R		19V68	R	R	R	R	R	R	R
19T45	R	R	R	R	R	R	R		19V7	R	R	R	R	R	R	R
19T49	R	R	R	R	R	H	R		19V74	R	R	R	R	R	R	R
19T5	R	R	R	R	R	R	R		19U81	R	R	R	R	R	R	R
19T50	R	R	R	R	R	R	R		19U93	R	R	R	R	R	R	R
19T54	R	R	R	R	R	R	R		19V93	R	R	R	R	R	R	R
19T56	R	R	R	R	R	R	R		19V94	R	R	R	R	R	R	R
19T57	R	R	R	R	R	R	R		19U55	R	R	R	R	R	R	R
19T58	R	R	R	R	R	R	R		19U67	R	R	R	R	R	R	R
19T6	R	R	R	R	R	R	R		19V16	R	R	R	R	R	R	R
19T60	R	R	R	R	R	R	R		19V37	R	R	R	R	R	R	R
19T61	R	R	R	R	R	R	R		19V49	R	R	R	R	R	R	R
19T63	R	R	R	R	R	R	R		19V60	R	R	R	R	R	R	R
19T64	R	R	R	R	R	R	R		19V63	R	R	R	R	R	R	R
19S2	H	H	H	R	H	H	H		19V81	R	R	R	R	R	R	R
19S95	R	R	R	X	R	R	R		19V91	R	R	R	R	R	R	R
19T10	R	R	R	R	R	R	R		19V39	R	R	R	R	R	R	R
19T18	R	R	R	R	R	R	R		19V45	R	R	R	R	R	R	R
19T21	R	R	R	R	R	R	R		19U18	R	R	R	R	R	R	R
19T22	R	R	R	R	R	R	R		19V5	R	R	R	R	R	R	R
19T55	R	R	R	R	R	R	R		19V65	R	R	R	R	R	R	R
19S21	R	R	R	R	R	R	R		19V75	R	R	R	R	R	R	R
19S26	R	R	R	R	R	R	R		19V77	R	R	R	R	R	R	R
19S34	R	R	R	R	R	R	R		19V92	R	R	R	R	R	R	R
19S55	R	R	R	R	R	R	R		19V48	R	R	R	R	R	R	R
19S7	R	R	R	R	R	R	R		19U75	R	R	R	R	R	R	R
19S92	R	R	R	R	R	R	R		19V67	R	R	R	R	R	R	R
19T62	R	R	R	R	R	R	R		19V70	R	R	R	R	R	R	R
19S78	R	R	R	R	R	R	R		19U71	R	R	R	R	R	R	R
19S23	R	R	R	R	R	R	R		19V69	R	R	R	R	R	R	R
19T52	R	R	R	R	R	R	R		19V84	R	R	R	R	R	R	R
19S29	R	R	R	R	R	R	R		19T89	R	R	R	R	R	R	R
19T39	R	R	R	R	R	R	R		19U41	R	R	R	R	R	R	R
19S42	R	R	R	R	R	R	R		19U70	R	R	R	R	R	R	R
19S52	R	R	R	R	R	R	R		19V8	R	R	R	R	R	R	R
19S96	R	R	R	R	R	R	R		19V82	R	R	R	R	R	R	R
19T11	R	R	R	R	R	R	R		19T92	R	R	R	R	R	R	R
19T46	R	R	R	R	R	R	R		19T95	R	R	R	R	R	R	R
19T9	R	R	R	R	R	R	R		19U39	R	R	R	R	R	R	R
19S20	R	R	R	R	R	R	R		19U96	R	R	R	R	R	R	R
19S77	R	R	R	R	R	R	R		19V41	R	R	R	R	R	R	R
19T38	R	R	R	R	R	R	R		19V66	R	R	R	R	R	R	R
19T42	R	R	R	R	R	R	R		19U77	R	R	R	X	R	R	R
19T1	R	R	R	R	R	R	R		19V25	R	R	R	R	R	R	R
19T28	R	R	R	R	R	R	R		19V52	R	R	R	R	R	R	R
19T7	R	R	R	R	R	R	R		19V56	R	R	R	R	R	R	R
19S22	R	R	R	R	R	R	R		19T90	R	R	R	R	R	R	R
19S31	R	R	R	R	R	R	R		19U15	R	R	R	R	R	R	R
19T33	R	R	R	R	R	R	R		19U2	R	R	R	R	R	R	R
19S67	R	R	R	R	R	R	R		19V10	R	R	R	R	R	R	R
19S76	R	R	R	R	R	R	R		19V24	R	R	R	R	R	R	R
19T59	R	R	R	R	R	R	R		19V13	R	R	R	R	R	R	R
19T40	R	R	R	R	R	R	R		19V59	R	R	R	R	R	R	R
19T13	R	R	R	R	R	R	R		19V28	R	R	R	R	R	R	R
19T8	R	R	R	R	R	R	R		19U40	R	R	R	R	R	R	R
19S82	R	R	R	R	R	R	R		19U42	R	R	R	R	R	R	R
19S47	R	R	R	R	R	R	R		19V40	R	R	R	R	R	R	R
19S27	R	R	R	R	R	R	R		19V44	R	R	R	R	R	R	R
19T12	R	R	R	R	R	R	R		19V73	R	R	R	R	R	R	R
19T37	R	R	R	R	R	R	R		19V79	R	R	R	R	X	R	R
19S72	R	R	R	R	R	R	R		19U62	R	R	R	R	R	R	R
19S41	R	R	R	R	R	R	R		19U83	R	R	R	R	R	R	R
19S86	R	R	R	R	R	R	R		19V89	R	R	R	R	R	R	R
19T30	R	R	R	R	R	R	R		19U11	R	R	R	R	R	R	R
19S12	R	R	R	R	R	R	R		19V17	R	R	R	R	R	R	R
19S87	R	R	R	R	R	R	R		19V2	R	R	R	R	R	R	R
19T41	R	R	R	R	R	R	R		19V26	R	R	R	R	R	R	R
19S15	R	R	R	R	R	R	R		19V57	R	R	R	R	R	R	R
19S18	R	R	R	R	R	R	R		19U54	R	R	R	R	R	R	R
19T16	R	R	R	R	R	R	R		19V14	R	R	R	R	R	R	R
19T17	R	R	R	R	R	R	R		19V43	R	R	R	R	R	R	R
19T24	R	R	R	R	R	R	R		19V58	R	R	R	R	R	R	R
19T48	R	R	R	R	R	R	R		19U29	R	R	R	R	R	R	R
19S56	R	R	R	R	R	R	R		19U53	R	R	R	R	R	R	R
19T53	R	R	R	R	R	R	R		19U6	R	R	R	R	R	R	R
19S59	R	R	R	R	R	R	R		19U63	R	R	R	R	R	R	R
19S48	R	R	R	R	R	R	R		19U66	R	R	R	X	R	R	R
19S83	R	R	R	R	R	R	R		19U7	R	R	R	R	R	R	R
19T19	R	R	R	R	R	R	R		19U85	R	R	R	R	R	R	R
19S33	R	R	R	R	R	R	R		19U9	R	R	R	R	R	R	R
19T14	R	R	R	R	H	H	R		19V47	R	R	R	R	R	R	R
19T36	R	R	R	R	R	R	R		19V51	R	R	R	R	R	R	R
19T4	R	R	R	R	R	R	R		19U32	R	R	R	R	R	R	R
19T51	R	R	R	R	R	R	R		19U17	R	R	R	R	R	R	R
19S68	R	R	R	R	R	R	R		19U92	R	R	R	R	R	R	R
19S73	H	H	H	R	H	H	H		19V71	R	R	R	R	R	R	R
19T47	H	H	R	R	H	H	H		19V78	R	R	R	R	R	R	R
19S51	R	R	R	R	R	R	R		19U30	R	R	R	R	R	R	R
19T23	R	R	R	R	R	R	R		19V11	R	R	R	R	R	R	R
									19V27	R	R	R	R	R	R	R
									19U23	R	R	R	R	R	R	R
									19U37	R	R	R	R	R	R	R
									19U44	R	R	R	R	R	R	R
									19U90	R	R	R	R	R	R	R
									19V76	R	R	R	R	R	R	R
									19U24	R	R	R	R	R	R	R
									19U33	R	R	R	R	R	R	R
									19U65	R	R	R	R	R	R	R
									19V18	R	R	R	R	R	R	R
									19V23	R	R	R	R	R	R	R
									19V29	R	R	R	R	R	R	R
									19V32	R	R	R	R	R	R	R
									19V42	R	R	R	R	R	R	R
									19V83	R	R	R	R	R	R	R
									19V85	R	R	R	R	R	R	R
									19V86	R	R	R	R	R	R	R
									19V95	R	R	R	R	R	R	R
									19U12	R	R	R	R	R	R	R
									19U13	R	R	R	R	R	R	R
									19U14	R	R	R	R	R	R	R
									19U47	R	R	R	R	R	R	R
									19U52	R	R	R	R	X	R	R
									19U56	R	R	R	R	R	R	R
									19U57	R	R	R	R	R	R	R
									19U61	R	R	R	R	R	R	R
									19U64	R	R	R	R	R	R	R
									19U73	R	R	R	R	R	R	R
									19U74	R	R	R	R	R	R	R
									19V15	R	R	R	R	R	R	R
									19V30	R	R	R	R	R	R	R
									19V36	R	R	R	R	R	R	R
									19V54	R	R	R	R	R	R	R
									19V61	R	R	R	R	R	R	R
									19V88	R	R	R	R	R	R	R
									19U21	R	R	R	R	R	R	R
									19U22	R	R	R	R	R	R	R
									19U25	R	R	H	H	H	H	H
									19U27	R	R	R	R	R	R	R
									19U3	R	R	R	R	R	R	R
